# Supplementary material for: The immune microenvironment in EGFR- and ERBB2-mutated lung adenocarcinoma
Source: ESMO Open. 2021 Sep 3;6(5):100253. doi: 10.1016/j.esmoop.2021.100253 (PMC8426209; doi:10.1016/j.esmoop.2021.100253)
Supplement: Supplemental Data 1 [file mmc1.xlsx]

## Sheet: Sheet1
ID	group	sex	sample.year	birth.year	sample.age	TZG	EGFR.variant	TP53.mut.2	KRAS.mut.2	pre.therapie	stage
LUAD17	control	m	2017	1952	65	90		normal	activating	Naive	St. 4
LUAD18	control	w	2017	1954	63	90		deleterious	activating	Naive	St. 4
LUAD22	control	m	2017	1936	81	80		normal	normal	Naive	St. 4
LUAD32	control	w	2016	1957	59	60		normal	activating	Naive	St. 4
LUAD37	control	w	2017	1961	56	70		normal	activating	Naive	St. 4
LUAD38	control	w	2018	1951	67	30		deleterious	normal	Naive	St. 4
LUAD52	control	w	2017	1944	73	30		normal	normal	Naive	St. 4
LUAD57	control	w	2017	1952	65	80		deleterious	normal	Naive	St. 4
LUAD58	control	m	2017	1963	54	80		deleterious	normal	Naive	St. 4
LUAD59	control	m	2018	1948	70	90		normal	normal	Naive	St. 4
LUAD65	control	m	2019	1954	65	50		deleterious	normal	Naive	St. 4
LUAD66	control	w	2017	1935	82	70		normal	activating	Naive	St. 4
LUAD70	control	w	2018	1948	70	90		deleterious	normal	Naive	St. 4
LUAD72	control	w	2019	1963	56	90		deleterious	activating	Naive	St. 4
LUAD74	control	m	2018	1946	72	50		deleterious	normal	Naive	St. 4
LUAD75	control	m	2018	1946	72	50		normal	activating	Naive	St. 4
LUAD76	control	m	2018	1929	89	30		normal	normal	Naive	St. 4
LUAD78	control	m	2017	1938	79	90		normal	normal	Naive	St. 4
LUAD79	control	m	2017	1958	59	25		deleterious	normal	Naive	St. 4
LUAD80	control	w	2017	1951	66	80		deleterious	normal	Naive	St. 4
LUAD81	control	m	2019	1947	72	30		normal	normal	Naive	St. 4
LUAD83	control	m	2019	1951	68	30		normal	activating	Naive	St. 4
LUAD84	control	w	2019	1954	65	30		normal	activating	Naive	St. 4
LUAD85	control	m	2019	1956	63	40		deleterious	activating	Naive	St. 4
LUAD88	control	w	2019	1961	58	80		normal	activating	Naive	St. 4
LUAD89	control	w	2019	1966	53	90		normal	activating	Naive	St. 4
EGFR1	EGFR	m	2017	1965	52	80	p.Leu747_Ala750delinsPro	deleterious	normal	Naive	St. 4
EGFR2	EGFR	w	2017	1941	76	40	p.Glu746_Ala750del	deleterious	normal	Naive	St. 2
EGFR3	EGFR	m	2016	1935	81	40	p.Leu858Arg	normal	normal	Naive	St. 3
EGFR5	EGFR	w	2014	1949	65	95	p.Glu746_Ala750del	normal	normal	Naive	St. 3
EGFR6	EGFR	w	2019	1938	81	85	p.Leu747_Ser752del	normal	normal	Naive	St. 4
EGFR7	EGFR	w	2016	1958	58	85	p.Glu746_Ala750del	normal	normal	Naive	St. 4
EGFR11	EGFR	w	2018	1939	79	90	p.Leu858Arg	deleterious	normal	Naive	St. 4
EGFR12	EGFR	w	2017	1947	70	80	p.Ser752_Ile759del	normal	normal	Naive	St. 3
EGFR15	EGFR	w	2017	1939	78	80	p.Leu747_Thr751delinsPro	deleterious	normal	Naive	St. 3
EGFR17	EGFR	w	2017	1964	53	70	p.Leu747_Ser752del	deleterious	normal	Naive	St. 4
EGFR18	EGFR	w	2016	1958	58	95	p.Leu747_Pro753delinsSer	deleterious	normal	Naive	St. 2
EGFR21	EGFR	w	2017	1942	75	70	p.Glu746_Ala750del	normal	normal	Naive	St. 4
EGFR22	EGFR	w	2017	1940	77	80	p.Glu746_Ala750del	deleterious	normal	Naive	St. 3
EGFR25	EGFR	w	2015	1945	70	70	p.Leu858Arg	normal	normal	Naive	St. 3
EGFR26	EGFR	w	2015	1948	67	70	p.Leu858Arg	unknown	normal	Naive	St. 2
EGFR27	EGFR	m	2015	1959	56	80	p.Glu746_Ala750del	normal	normal	Naive	St. 4
EGFR32	EGFR	w	2015	1958	57	60	p.Glu746_Ala750del	deleterious	normal	Naive	St. 3
EGFR33	EGFR	w	2014	1944	70	60	p.Glu746_Ala750del	normal	normal	Naive	St. 4
EGFR35	EGFR	m	2019	1941	78	80	p.Leu858Arg	deleterious	normal	Naive	St. 4
EGFR36	EGFR	w	2018	1964	54	50	p.Glu746_Ala750del	normal	normal	Naive	St. 4
EGFR37	EGFR	w	2017	1943	74	40	p.Glu746_Ala750del	deleterious	normal	Naive	St. 4
EGFR39	EGFR	w	2014	1942	72	90	p.Glu746_Ser752delinsVal	normal	normal	Naive	St. 4
EGFR44	EGFR	w	2016	1939	77	60	p.Leu747_Ala750delinsPro	normal	normal	Naive	St. 4
EGFR46	EGFR	w	2017	1935	82	70	p.Leu858Arg	deleterious	normal	Naive	St. 4
EGFR49	EGFR	w	2018	1972	46	50	p.Leu833Val; p.His835Leu	deleterious	normal	Naive	St. 3
EGFR50	EGFR	w	2013	1950	63	85	p.Leu858Arg	deleterious	normal	Naive	St. 3
EGFR51	EGFR	w	2015	1964	51	50	p.Leu858Arg	deleterious	normal	Naive	St. 4
EGFR53	EGFR	w	2013	1944	69	95	p.Leu747_Ala750del	normal	normal	Naive	St. 3
EGFR56	EGFR	w	2018	1935	83	90	p.Glu746_Ala750del	normal	normal	Naive	St. 4
EGFR58	EGFR	w	2018	1958	60	80	p.Glu746_Ser752delinsVal	deleterious	normal	Naive	St. 2
EGFR60	EGFR	m	2016	1958	58	80	p.Glu746_Ala750del	normal	normal	Naive	St. 4
EGFR61	EGFR	w	2017	1935	82	80	p.Glu709Lys; p.Gly719Ala	normal	normal	Naive	St. 4
EGFR66	EGFR	w	2015	1950	65	50	p.Leu747_Ser752delinsGln	deleterious	normal	Naive	St. 4
EGFR68	EGFR	w	2017	1965	52	90	p.Leu858Arg	unknown	normal	Naive	St. 4
EGFR69	EGFR	w	2016	1963	53	60	p.Glu746_Ala750del	deleterious	normal	Naive	St. 4
EGFR70	EGFR	w	2017	1965	52	80	p.Glu709_Thr710delinsAsp	deleterious	normal	Naive	St. 4
EGFR72	EGFR	w	2015	1956	59	20	p.Glu746_Ala750del	deleterious	normal	Naive	St. 4
EGFR76	EGFR	m	2019	1938	81	70	p.Glu746_Ala750del	deleterious	normal	Naive	St. 4
EGFR77	EGFR	w	2015	1933	82	40	p.Glu746_Ala750del	normal	normal	Naive	St. 4
EGFR78	EGFR	m	2016	1937	79	60	p.Glu746_Thr751del	deleterious	normal	Naive	St. 4
EGFRins9	EGFR-Ex20	m	2018	1962	56	60	p.Pro772delinsProGlyGly	normal	normal	Naive	St. 3
EGFRins8	EGFR-Ex20	w	2018	1950	68	85	p.Asp770delinsAspAsnProHis	deleterious	normal	Naive	St. 4
EGFRins4	EGFR-Ex20	m	2016	1964	52	40	p.Ser768_Asp770dup	deleterious	normal	Naive	St. 4
EGFRins12	EGFR-Ex20	m	2019	1936	83	80	p.Ser768_Val769delinsIleLeu	deleterious	normal	Naive	St. 4
EGFRins5	EGFR-Ex20	w	2016	1949	67	70	p.Ala767_Val769dup	normal	normal	Naive	St. 4
EGFRins13	EGFR-Ex20	w	2020	1955	65	25	p.Asp770delinsAspGlyPhe	deleterious	normal	Naive	St. 4
EGFRins1	EGFR-Ex20	w	2014	1934	80	80	p.Ala767_Val769dup	normal	normal	Naive	St. 4
EGFRins7	EGFR-Ex20	w	2017	1935	82	70	p.His773_Val774delinsLeuMet	normal	normal	Naive	St. 4
EGFRins10	EGFR-Ex20	m	2019	1936	83	80	p.Asp770_Pro772dup	normal	normal	Naive	St. 4
EGFRins6	EGFR-Ex20	w	2016	1935	81	70	p.Asp770delinsAspAsnProGly	normal	normal	Naive	St. 4
EGFRins11	EGFR-Ex20	w	2019	1944	75	70	p.Asp770_Asn771insGly	deleterious	normal	Naive	St. 4
EGFRins3	EGFR-Ex20	w	2016	1957	59	80	p.Asn771insProHis	normal	normal	Naive	St. 4
EGFRins2	EGFR-Ex20	w	2015	1944	71	60	p.Ala767_Val769dup	deleterious	normal	Naive	St. 2
ERBB2ins12	ERBB2-Ex20	w	2018	1949	69	70	p.Gly776delinsValCys	normal	normal	Naive	St. 2
ERBB2ins1	ERBB2-Ex20	w	2015	1957	58	90	p.Ala771_Met774dup	normal	normal	Naive	St. 3
ERBB2ins3	ERBB2-Ex20	w	2017	1940	77	90	p.Ala771_Met774dup	normal	normal	Naive	St. 3
ERBB2ins20	ERBB2-Ex20	w	2020	1945	75	60	p.Ala771_Met774dup	normal	normal	Naive	St. 3
ERBB2ins6	ERBB2-Ex20	w	2017	1967	50	80	p.Gly776delinsAlaValGlyCys	unknown	normal	Naive	St. 1
ERBB2ins13	ERBB2-Ex20	w	2019	1979	40	80	p.Val777delinsValGlySerPro	deleterious	normal	Naive	St. 1
ERBB2ins21	ERBB2-Ex20	w	2020	1936	84	20	p.Val777delinsValGlySerPro	deleterious	normal	Naive	St. 4
ERBB2ins4	ERBB2-Ex20	w	2017	1943	74	80	p.Ala771_Met774dup	deleterious	normal	Naive	St. 3
ERBB2ins2	ERBB2-Ex20	w	2015	1956	59	90	p.Ala771delinsGlyIleArgAspAla	normal	normal	Naive	St. 1
ERBB2ins11	ERBB2-Ex20	w	2018	1949	69	80	p.Ala771_Met774dup	normal	normal	Naive	St. 4
ERBB2ins19	ERBB2-Ex20	m	2020	1944	76	55	p.Glu770delinsGluAlaTyrValMet	deleterious	normal	Naive	St. 4
ERBB2ins16	ERBB2-Ex20	m	2019	1949	70	40	p.Ala771_Met774dup	normal	normal	Naive	St. 4
ERBB2ins5	ERBB2-Ex20	w	2017	1956	61	70	p.Gly776delinsValCys	deleterious	normal	Naive	St. 4
ERBB2ins17	ERBB2-Ex20	m	2019	1957	62	30	p.Ala771_Met774dup	normal	normal	Naive	St. 4
ERBB2ins14	ERBB2-Ex20	m	2019	1936	83	30	p.Ala771_Met774dup	deleterious	normal	Naive	St. 4
ERBB2ins10	ERBB2-Ex20	w	2018	1966	52	80	p.Gly776delinsValCys	normal	normal	Naive	St. 4
ERBB2ins18	ERBB2-Ex20	w	2019	1958	61	60	p.Ala771delinsAlaTyrValMetAla	deleterious	normal	Naive	St. 4
ERBB2ins22	ERBB2-Ex20	w	2020	1948	72	40	p.Ala771delinsAlaTyrValMetAla	normal	normal	Naive	St. 4
ERBB2ins8	ERBB2-Ex20	w	2017	1937	80	80	p.Ala771_Met774dup	normal	normal	Naive	St. 4
