# Supplementary material for: The immune microenvironment in EGFR- and ERBB2-mutated lung adenocarcinoma
Source: ESMO Open. 2021 Sep 3;6(5):100253. doi: 10.1016/j.esmoop.2021.100253 (PMC8426209; doi:10.1016/j.esmoop.2021.100253)
Supplement: Supplemental Data 2 [file mmc2.xlsx]

## Sheet: Sheet1
	kruskal.p	kruskal.adj.p	ERBB2 Ex20 mut-vs-EGFR/ERBB2 wt	FC.ERBB2 Ex20 mut-vs-EGFR/ERBB2 wt	p.ERBB2 Ex20 mut-vs-EGFR/ERBB2 wt	adj.p.ERBB2 Ex20 mut-vs-EGFR/ERBB2 wt	EGFR Ex20 mut-vs-EGFR/ERBB2 wt	FC.EGFR Ex20 mut-vs-EGFR/ERBB2 wt	p.EGFR Ex20 mut-vs-EGFR/ERBB2 wt	adj.p.EGFR Ex20 mut-vs-EGFR/ERBB2 wt	EGFR Ex18/19/21 mut-vs-EGFR/ERBB2 wt	FC.EGFR Ex18/19/21-vs-EGFR/ERBB2 wt	p.EGFR Ex18/19/21 mut-vs-EGFR/ERBB2 wt	adj.p.EGFR Ex18/19/21-vs-EGFR/ERBB2 wt	ERBB2 Ex20 mut-vs-EGFR Ex18/19/21	FC.ERBB2 Ex20 mut-vs-EGFR Ex18/19/21	p.ERBB2 Ex20 mut-vs-EGFR Ex18/19/21	adj.p.ERBB2 Ex20 mut-vs-EGFR Ex18/19/21 mut	ERBB2 Ex20 mut-vs-EGFR Ex20 mut	FC.ERBB2 Ex20 mut-vs-EGFR Ex20 mut	p.ERBB2 Ex20 mut-vs-EGFR Ex20 mut	adj.p.ERBB2 Ex20 mut-vs-EGFR Ex20 mut	EGFR Ex20 mut-vs-EGFR Ex18/19/21	FC.EGFR Ex20 mut-vs-EGFR Ex18/19/21	p.EGFR Ex20 mut-vs-EGFR Ex18/19/21	adj.p.EGFR Ex20 mut-vs-EGFR Ex18/19/21	Cell.Type	entrez.id	name	NanoString.Annotation	KEGG.Pathways	go.ids	go.terms
STK11IP	5.14937e-11	3.96501e-08	+2	2.57599	1.19925e-08	2.30855e-06	+2	1.97237	6.49806e-07	0.000166784	0	1.02072	0.729851	0.867262	+2	2.52369	2.01257e-10	5.16558e-08	+1	1.30604	0.00675422	0.144465	+2	1.93232	3.26359e-07	4.18827e-05		114790	serine/threonine kinase 11 interacting protein			GO:0008104, GO:0043312, GO:0005576, GO:0005737, GO:0005765, GO:0035578, GO:0019901	protein localization, neutrophil degranulation, extracellular region, cytoplasm, lysosomal membrane, azurophil granule lumen, protein kinase binding
RIPK1	2.79808e-10	1.07726e-07	+2	1.63615	1.14821e-07	1.10516e-05	+2	1.39396	0.000258575	0.0076578	0	-1.05699	0.493526	0.732207	+2	1.7294	9.2325e-11	3.55451e-08	+1	1.17375	0.00593278	0.144465	+2	1.4734	5.44535e-07	5.24115e-05		8737	receptor interacting serine/threonine kinase 1	Apoptosis	hsa04064; hsa04210; hsa04620; hsa04622; hsa04623; hsa04668; hsa05160; hsa05169	GO:0001934, GO:0002756, GO:0006915, GO:0006919, GO:0007249, GO:0007256, GO:0007257, GO:0010803, GO:0010940, GO:0016032, GO:0016579, GO:0032757, GO:0032760, GO:0033209, GO:0034138, GO:0034612, GO:0035666, GO:0036289, GO:0043065, GO:0043068, GO:0043123, GO:0043124, GO:0044257, GO:0045651, GO:0045944, GO:0046330, GO:0046777, GO:0051092, GO:0051260, GO:0051291, GO:0060044, GO:0060545, GO:0070231, GO:…	positive regulation of protein phosphorylation, MyD88-independent toll-like receptor signaling pathway, apoptotic process, activation of cysteine-type endopeptidase activity involved in apoptotic process, I-kappaB kinase/NF-kappaB signaling, activation of JNKK activity, activation of JUN kinase activity, regulation of tumor necrosis factor-mediated signaling pathway, positive regulation of necrot…
JAK1	4.19851e-10	1.07762e-07	+2	1.45836	5.14893e-05	0.00101658	+2	1.57957	2.1368e-06	0.000411334	-1	-1.1576	0.032284	0.15935	+2	1.68819	2.44116e-08	3.13282e-06	0	-1.08312	0.362376	0.6876	+2	1.82851	2.84766e-09	2.1927e-06		3716	Janus kinase 1	Interferon Signaling; JAK-STAT Signaling; Cytotoxicity; PI3K-Akt; Lymphoid Compartment	hsa04151; hsa04380; hsa04550; hsa04630; hsa05140; hsa05145; hsa05152; hsa05160; hsa05161; hsa05162; hsa05164; hsa05166; hsa05168; hsa05169; hsa05200; hsa05203; hsa05212	GO:0000165, GO:0006468, GO:0018108, GO:0019221, GO:0035556, GO:0035722, GO:0035723, GO:0038110, GO:0038111, GO:0038113, GO:0038114, GO:0046677, GO:0060333, GO:0060334, GO:0060337, GO:0070102, GO:0070106, GO:0070757, GO:1903672, GO:0005634, GO:0005737, GO:0005768, GO:0005829, GO:0005856, GO:0005925, GO:0016020, GO:0004713, GO:0004715, GO:0005131, GO:0005515, GO:0005524, GO:0019903, GO:0031625, GO:…	MAPK cascade, protein phosphorylation, peptidyl-tyrosine phosphorylation, cytokine-mediated signaling pathway, intracellular signal transduction, interleukin-12-mediated signaling pathway, interleukin-15-mediated signaling pathway, interleukin-2-mediated signaling pathway, interleukin-7-mediated signaling pathway, interleukin-9-mediated signaling pathway, interleukin-21-mediated signaling pathway…
BRD3	5.85742e-10	1.12755e-07	+2	2.24882	5.49549e-11	2.11576e-08	+2	1.58612	0.000143883	0.00545108	0	1.19117	0.184192	0.444603	+2	1.88791	2.92465e-10	5.62995e-08	+1	1.41782	0.00165844	0.0958568	+2	1.33156	0.00309658	0.0256384		8019	bromodomain containing 3	Epigenetic Regulation		GO:0006325, GO:0006357, GO:0005634, GO:0003682, GO:0005515, GO:0070577	chromatin organization, regulation of transcription by RNA polymerase II, nucleus, chromatin binding, protein binding, lysine-acetylated histone binding
VHL	8.7075e-10	1.34096e-07	+2	1.92875	5.14893e-05	0.00101658	+2	1.71475	0.00279884	0.0316928	0	-1.12615	0.501813	0.735992	+2	2.17207	5.33894e-13	4.11098e-10	0	1.1248	0.116681	0.444775	+2	1.93107	2.06277e-08	7.94166e-06		7428	von Hippel-Lindau tumor suppressor	Antigen Presentation; Metabolic Stress; Hypoxia	hsa04066; hsa04120; hsa05200; hsa05211	GO:0000122, GO:0000902, GO:0006355, GO:0006508, GO:0008285, GO:0010629, GO:0016567, GO:0043066, GO:0043687, GO:0045597, GO:0045893, GO:0046426, GO:0050821, GO:0061418, GO:0061428, GO:0005654, GO:0005739, GO:0005783, GO:0005829, GO:0016020, GO:0004842, GO:0005515, GO:0008134, GO:0019899, GO:0061630	negative regulation of transcription by RNA polymerase II, cell morphogenesis, regulation of transcription, DNA-templated, proteolysis, negative regulation of cell proliferation, negative regulation of gene expression, protein ubiquitination, negative regulation of apoptotic process, post-translational protein modification, positive regulation of cell differentiation, positive regulation of trans…
TMUB2	1.85517e-09	2.3808e-07	-2	-1.46761	9.29929e-07	7.16045e-05	-2	-1.8417	9.18445e-08	7.07203e-05	0	-1.01555	0.911826	0.944961	-2	-1.44515	8.38437e-07	4.96613e-05	+1	1.2549	0.0176512	0.220107	-2	-1.81351	2.73727e-07	4.18827e-05		79089	transmembrane and ubiquitin like domain containing 2			GO:0030433, GO:0016021, GO:0005515	ubiquitin-dependent ERAD pathway, integral component of membrane, protein binding
TICAM1	6.29117e-09	6.92028e-07	-2	-2.35829	1.74793e-06	0.000112159	-2	-1.87344	0.00199793	0.0268768	0	-1.00635	1	1	-2	-2.34342	4.37381e-08	4.20979e-06	0	-1.2588	0.107804	0.441537	-2	-1.86163	2.83593e-05	0.00090986		148022	toll like receptor adaptor molecule 1	Apoptosis	hsa04064; hsa04620; hsa05133; hsa05142; hsa05160; hsa05161; hsa05164; hsa05168	GO:0002281, GO:0002735, GO:0002756, GO:0006954, GO:0007249, GO:0010508, GO:0010628, GO:0030890, GO:0031398, GO:0031663, GO:0032092, GO:0032755, GO:0032760, GO:0032816, GO:0034128, GO:0034138, GO:0035666, GO:0043123, GO:0043330, GO:0043496, GO:0045080, GO:0045087, GO:0045359, GO:0045429, GO:0051092, GO:0051607, GO:0070266, GO:0071222, GO:0097190, GO:0140052, GO:1900017, GO:0005739, GO:0005776, GO:…	macrophage activation involved in immune response, positive regulation of myeloid dendritic cell cytokine production, MyD88-independent toll-like receptor signaling pathway, inflammatory response, I-kappaB kinase/NF-kappaB signaling, positive regulation of autophagy, positive regulation of gene expression, positive regulation of B cell proliferation, positive regulation of protein ubiquitination,…
CD2	1.3934e-08	1.34115e-06	+2	2.05043	0.000198619	0.00283216	+2	2.30621	0.000105931	0.00509794	0	-1.18366	0.293021	0.580016	+2	2.42701	7.0395e-08	5.42042e-06	0	-1.12474	0.382882	0.705308	+2	2.72976	6.0048e-08	1.54123e-05		914	CD2 molecule	Costimulatory Signaling; Immune Cell Adhesion and Migration; Lymphoid Compartment	hsa04514; hsa04640	GO:0001766, GO:0006915, GO:0007166, GO:0030101, GO:0030887, GO:0032760, GO:0034113, GO:0042110, GO:0045580, GO:0050900, GO:0098609, GO:1902715, GO:2000484, GO:0005576, GO:0005886, GO:0005887, GO:0005911, GO:0009897, GO:0009898, GO:0009986, GO:0032991, GO:0045121, GO:0046658, GO:0005102, GO:0005515, GO:0030971, GO:0038023, GO:0042803, GO:0043621	membrane raft polarization, apoptotic process, cell surface receptor signaling pathway, natural killer cell activation, positive regulation of myeloid dendritic cell activation, positive regulation of tumor necrosis factor production, heterotypic cell-cell adhesion, T cell activation, regulation of T cell differentiation, leukocyte migration, cell-cell adhesion, positive regulation of interferon-…
MRPL19	2.03381e-08	1.69655e-06	-2	-1.36482	7.5213e-06	0.00028957	-2	-1.31457	0.000297837	0.00790808	0	1.05387	0.553015	0.774221	-2	-1.43834	6.19068e-08	5.29647e-06	0	-1.03822	0.448404	0.739339	-2	-1.38539	1.42199e-06	9.95393e-05		9801	mitochondrial ribosomal protein L19			GO:0070125, GO:0070126, GO:0005634, GO:0005739, GO:0005743, GO:0005762, GO:0031965	mitochondrial translational elongation, mitochondrial translational termination, nucleus, mitochondrion, mitochondrial inner membrane, mitochondrial large ribosomal subunit, nuclear membrane
EGFR	2.22453e-08	1.69655e-06	0	1.1313	0.882483	0.946396	+2	2.95748	2.82029e-05	0.00241292	+2	2.7657	2.40907e-07	0.000150653	-2	-2.44471	2.4004e-06	0.000102684	-2	-2.61423	0.000174331	0.026847	0	1.06934	0.418806	0.628618		1956	epidermal growth factor receptor	Metabolic Stress; Hypoxia; PI3K-Akt; MAPK	hsa04010; hsa04012; hsa04014; hsa04015; hsa04020; hsa04060; hsa04066; hsa04068; hsa04072; hsa04144; hsa04151; hsa04510; hsa04520; hsa04540; hsa04810; hsa04912; hsa04915; hsa04921; hsa05120; hsa05160; hsa05200; hsa05205; hsa05206; hsa05212; hsa05213; hsa05214; hsa05215; hsa05218; hsa05219; hsa05223; hsa05230; hsa05231	GO:0000165, GO:0000186, GO:0001503, GO:0001892, GO:0001934, GO:0001942, GO:0006357, GO:0006412, GO:0006970, GO:0007165, GO:0007166, GO:0007173, GO:0007202, GO:0007435, GO:0007494, GO:0007611, GO:0007623, GO:0008283, GO:0008284, GO:0010750, GO:0010960, GO:0014066, GO:0016101, GO:0018108, GO:0021795, GO:0030307, GO:0030324, GO:0030335, GO:0032930, GO:0033138, GO:0033590, GO:0033594, GO:0034614, GO:…	MAPK cascade, activation of MAPKK activity, ossification, embryonic placenta development, positive regulation of protein phosphorylation, hair follicle development, regulation of transcription by RNA polymerase II, translation, response to osmotic stress, signal transduction, cell surface receptor signaling pathway, epidermal growth factor receptor signaling pathway, activation of phospholipase C…
ITGA2	2.42364e-08	1.69655e-06	-2	-4.87515	3.691e-11	2.11576e-08	0	-1.49614	0.141838	0.367727	0	-1.36249	0.287034	0.57258	-2	-3.57813	4.99635e-09	7.69439e-07	-2	-3.25849	2.91905e-06	0.00224767	0	-1.09809	0.631117	0.794052		3673	integrin subunit alpha 2	Immune Cell Adhesion and Migration; Matrix Remodeling and Metastasis; PI3K-Akt	hsa04145; hsa04151; hsa04510; hsa04512; hsa04611; hsa04640; hsa04810; hsa05200; hsa05205; hsa05222; hsa05410; hsa05412; hsa05414	GO:0001666, GO:0002687, GO:0006929, GO:0006971, GO:0007155, GO:0007160, GO:0007229, GO:0007565, GO:0007596, GO:0008283, GO:0009887, GO:0010634, GO:0010694, GO:0014075, GO:0014850, GO:0014911, GO:0030198, GO:0030879, GO:0031346, GO:0031589, GO:0032967, GO:0033343, GO:0033591, GO:0033627, GO:0038065, GO:0042493, GO:0043388, GO:0043589, GO:0045184, GO:0045727, GO:0045785, GO:0045987, GO:0046718, GO:…	response to hypoxia, positive regulation of leukocyte migration, substrate-dependent cell migration, hypotonic response, cell adhesion, cell-matrix adhesion, integrin-mediated signaling pathway, female pregnancy, blood coagulation, cell proliferation, animal organ morphogenesis, positive regulation of epithelial cell migration, positive regulation of alkaline phosphatase activity, response to ami…
RPL23	4.60139e-08	2.95256e-06	-2	-1.97451	1.14821e-07	1.10516e-05	-2	-1.92892	5.06351e-06	0.000779781	-1	-1.27409	0.0281741	0.147579	-2	-1.54974	2.49188e-05	0.000550267	0	-1.02363	0.820552	0.945771	-2	-1.51396	0.00038288	0.00566957		6139	ribosomal protein L17			GO:0000184, GO:0006412, GO:0006413, GO:0006614, GO:0019083, GO:0005634, GO:0005829, GO:0022625, GO:0003723, GO:0003735, GO:0005515	nuclear-transcribed mRNA catabolic process, nonsense-mediated decay, translation, translational initiation, SRP-dependent cotranslational protein targeting to membrane, viral transcription, nucleus, cytosol, cytosolic large ribosomal subunit, RNA binding, structural constituent of ribosome, protein binding
ERBB2	8.67173e-08	5.13633e-06	+2	2.53666	9.56134e-09	2.30855e-06	0	1.32309	0.168105	0.404504	+2	1.46578	0.000202062	0.00707218	+2	1.73058	3.21991e-05	0.000604715	+2	1.91722	0.000174331	0.026847	0	-1.10785	0.221649	0.415255		2064	erb-b2 receptor tyrosine kinase 2	Metabolic Stress; Hypoxia	hsa04012; hsa04020; hsa04066; hsa04510; hsa04520; hsa05200; hsa05205; hsa05206; hsa05212; hsa05213; hsa05215; hsa05219; hsa05223; hsa05230	GO:0000165, GO:0001934, GO:0006357, GO:0006468, GO:0007165, GO:0007166, GO:0007167, GO:0007169, GO:0007422, GO:0007507, GO:0007528, GO:0008045, GO:0014065, GO:0018108, GO:0030307, GO:0032886, GO:0033088, GO:0035556, GO:0038128, GO:0042060, GO:0042552, GO:0043406, GO:0043547, GO:0045727, GO:0045765, GO:0045785, GO:0045943, GO:0046777, GO:0048709, GO:0050679, GO:0051897, GO:0070372, GO:0071363, GO:…	MAPK cascade, positive regulation of protein phosphorylation, regulation of transcription by RNA polymerase II, protein phosphorylation, signal transduction, cell surface receptor signaling pathway, enzyme linked receptor protein signaling pathway, transmembrane receptor protein tyrosine kinase signaling pathway, peripheral nervous system development, heart development, neuromuscular junction dev…
HDAC3	9.46094e-08	5.20352e-06	+2	1.49702	2.79865e-05	0.000695149	+2	1.76033	5.02805e-07	0.000166784	+1	1.22423	0.014727	0.104998	+2	1.22283	0.00470735	0.03098	-1	-1.17589	0.0176512	0.220107	+2	1.43791	2.23368e-06	0.000122852		8841	histone deacetylase 3	Epigenetic Regulation; Notch Signaling	hsa04919; hsa05034; hsa05203	GO:0000122, GO:0001934, GO:0006325, GO:0006476, GO:0007623, GO:0019216, GO:0031398, GO:0031647, GO:0032008, GO:0032922, GO:0042307, GO:0042752, GO:0043066, GO:0045892, GO:0045944, GO:0046329, GO:0051225, GO:0071498, GO:0120162, GO:0000118, GO:0005634, GO:0005654, GO:0005737, GO:0005794, GO:0005829, GO:0005886, GO:0017053, GO:0072686, GO:0003682, GO:0003714, GO:0004407, GO:0005515, GO:0008134, GO:…	negative regulation of transcription by RNA polymerase II, positive regulation of protein phosphorylation, chromatin organization, protein deacetylation, circadian rhythm, regulation of lipid metabolic process, positive regulation of protein ubiquitination, regulation of protein stability, positive regulation of TOR signaling, circadian regulation of gene expression, positive regulation of protei…
IL1A	1.02047e-07	5.23841e-06	+2	5.52848	0.000634417	0.00651335	+2	6.96107	0.00108296	0.019338	0	1.01941	0.777005	0.883822	+2	5.4232	7.05206e-07	4.52507e-05	0	-1.25913	0.622762	0.862459	+2	6.82852	9.93607e-06	0.000393291		3552	interleukin 1 alpha	Cytokine and Chemokine Signaling; Metabolic Stress; MAPK; Myeloid Compartment	hsa04010; hsa04060; hsa04210; hsa04380; hsa04640; hsa04932; hsa04933; hsa04940; hsa05020; hsa05132; hsa05133; hsa05140; hsa05152; hsa05162; hsa05164; hsa05321; hsa05323; hsa05332	GO:0001660, GO:0002248, GO:0006915, GO:0006955, GO:0008285, GO:0010469, GO:0010575, GO:0010628, GO:0019221, GO:0034605, GO:0035234, GO:0045086, GO:0045766, GO:0045840, GO:0045944, GO:0046688, GO:0050714, GO:0050715, GO:0051781, GO:0070498, GO:0097192, GO:2001240, GO:0005576, GO:0005615, GO:0005829, GO:0005125, GO:0005149, GO:0005507, GO:0005515	fever generation, connective tissue replacement involved in inflammatory response wound healing, apoptotic process, immune response, negative regulation of cell proliferation, regulation of signaling receptor activity, positive regulation of vascular endothelial growth factor production, positive regulation of gene expression, cytokine-mediated signaling pathway, cellular response to heat, ectopi…
GBP2	1.27148e-07	6.11901e-06	-2	-2.60979	3.51753e-08	5.41699e-06	-2	-2.11318	1.97077e-05	0.00189686	-2	-1.50135	0.00242689	0.0389313	-2	-1.7383	0.000126153	0.00186804	0	-1.235	0.287209	0.624721	-1	-1.40753	0.0249723	0.103939		2634	guanylate binding protein 2	Interferon Signaling		GO:0006955, GO:0034504, GO:0060333, GO:0060337, GO:0071346, GO:0071347, GO:0071356, GO:0000139, GO:0005634, GO:0005654, GO:0005737, GO:0005794, GO:0005829, GO:0015629, GO:0048471, GO:0003924, GO:0005515, GO:0005525, GO:0042803	immune response, protein localization to nucleus, interferon-gamma-mediated signaling pathway, type I interferon signaling pathway, cellular response to interferon-gamma, cellular response to interleukin-1, cellular response to tumor necrosis factor, Golgi membrane, nucleus, nucleoplasm, cytoplasm, Golgi apparatus, cytosol, actin cytoskeleton, perinuclear region of cytoplasm, GTPase activity, pro…
PFKFB3	2.24747e-07	1.01797e-05	+2	2.35812	4.56861e-05	0.000950766	+2	2.55251	0.00140702	0.0212433	0	-1.0286	0.994803	0.998694	+2	2.42557	4.18312e-08	4.20979e-06	0	-1.08243	0.96985	0.99043	+2	2.62552	5.50161e-05	0.00156898		5209	6-phosphofructo-2-kinase/fructose-2,6-biphosphatase 3	Metabolic Stress; Hypoxia	hsa00051; hsa04066; hsa04152	GO:0006000, GO:0016311, GO:0045821, GO:0046835, GO:0005654, GO:0005829, GO:0003873, GO:0005524	fructose metabolic process, dephosphorylation, positive regulation of glycolytic process, carbohydrate phosphorylation, nucleoplasm, cytosol, 6-phosphofructo-2-kinase activity, ATP binding
CASP9	2.98024e-07	1.27488e-05	-1	-1.3049	0.0325506	0.119352	-2	-1.6268	0.00140702	0.0212433	+1	1.23399	0.0197936	0.123911	-2	-1.61023	7.04663e-06	0.000258377	0	1.24668	0.238071	0.58567	-2	-2.00745	8.95135e-08	1.72313e-05		842	caspase 9	Apoptosis; PI3K-Akt	hsa04115; hsa04151; hsa04210; hsa04370; hsa04919; hsa05010; hsa05012; hsa05014; hsa05016; hsa05134; hsa05145; hsa05152; hsa05161; hsa05164; hsa05200; hsa05210; hsa05212; hsa05213; hsa05215; hsa05222; hsa05223; hsa05416	GO:0001822, GO:0002931, GO:0006508, GO:0006915, GO:0006974, GO:0007568, GO:0008630, GO:0008635, GO:0030220, GO:0032025, GO:0032355, GO:0032496, GO:0034349, GO:0034644, GO:0042770, GO:0043065, GO:0043525, GO:0046677, GO:0071549, GO:0071887, GO:0097192, GO:2001020, GO:0005634, GO:0005739, GO:0005829, GO:0032991, GO:0043293, GO:0004197, GO:0005515, GO:0008047, GO:0008233, GO:0017124, GO:0019901, GO:…	kidney development, response to ischemia, proteolysis, apoptotic process, cellular response to DNA damage stimulus, aging, intrinsic apoptotic signaling pathway in response to DNA damage, activation of cysteine-type endopeptidase activity involved in apoptotic process by cytochrome c, platelet formation, response to cobalt ion, response to estradiol, response to lipopolysaccharide, glial cell apo…
GBP1	3.20562e-07	1.29912e-05	-2	-4.0556	1.14821e-07	1.10516e-05	-2	-2.86959	0.000342389	0.00798907	-2	-2.13773	2.98322e-05	0.00255231	-2	-1.89715	0.00139551	0.0127921	0	-1.4133	0.253765	0.601229	0	-1.34235	0.290899	0.498869		2633	guanylate binding protein 1	Interferon Signaling		GO:0050848, GO:0050860, GO:0051260, GO:0051607, GO:0060333, GO:0070373, GO:0071346, GO:0071347, GO:0071356, GO:0072665, GO:1900025, GO:1900041, GO:1903076, GO:1903077, GO:0000139, GO:0005576, GO:0005737, GO:0005794, GO:0005829, GO:0005886, GO:0012506, GO:0015629, GO:0003779, GO:0003924, GO:0005515, GO:0005525, GO:0019003, GO:0019899, GO:0019955, GO:0030507, GO:0042802, GO:0042803, GO:0051879	regulation of calcium-mediated signaling, negative regulation of T cell receptor signaling pathway, protein homooligomerization, defense response to virus, interferon-gamma-mediated signaling pathway, negative regulation of ERK1 and ERK2 cascade, cellular response to interferon-gamma, cellular response to interleukin-1, cellular response to tumor necrosis factor, protein localization to vacuole, …
STAT3	3.64189e-07	1.40213e-05	+2	1.57047	7.5213e-06	0.00028957	+2	1.53991	9.05766e-05	0.00498172	0	1.04816	0.720072	0.860956	+2	1.49831	7.04663e-06	0.000258377	0	1.01984	0.762266	0.924322	+2	1.46915	4.91707e-05	0.00145621		6774	signal transducer and activator of transcription 3	Cytokine and Chemokine Signaling; JAK-STAT Signaling; Metabolic Stress; Hypoxia	hsa04062; hsa04066; hsa04068; hsa04550; hsa04630; hsa04917; hsa04920; hsa04931; hsa04933; hsa05145; hsa05160; hsa05161; hsa05162; hsa05169; hsa05200; hsa05203; hsa05205; hsa05206; hsa05212; hsa05221; hsa05321	GO:0000122, GO:0001659, GO:0001754, GO:0006355, GO:0006357, GO:0006606, GO:0006953, GO:0006954, GO:0007165, GO:0007259, GO:0007399, GO:0007568, GO:0008283, GO:0008285, GO:0010507, GO:0010628, GO:0010730, GO:0016032, GO:0016310, GO:0019221, GO:0019953, GO:0030335, GO:0030522, GO:0032355, GO:0032870, GO:0033210, GO:0035019, GO:0035278, GO:0035723, GO:0038111, GO:0038113, GO:0038114, GO:0038155, GO:…	negative regulation of transcription by RNA polymerase II, temperature homeostasis, eye photoreceptor cell differentiation, regulation of transcription, DNA-templated, regulation of transcription by RNA polymerase II, protein import into nucleus, acute-phase response, inflammatory response, signal transduction, JAK-STAT cascade, nervous system development, aging, cell proliferation, negative regu…
TPM1	4.36837e-07	1.5635e-05	-1	-1.43306	0.0142579	0.0657399	-2	-1.83977	1.97077e-05	0.00189686	+1	1.20764	0.0301699	0.153846	-2	-1.73062	4.49831e-05	0.000787204	+1	1.2838	0.0493459	0.311445	-2	-2.22178	2.23368e-06	0.000122852		7168	tropomyosin 1	Angiogenesis	hsa04261; hsa05206; hsa05410; hsa05414	GO:0001701, GO:0003065, GO:0006936, GO:0006937, GO:0007010, GO:0008016, GO:0008360, GO:0030049, GO:0030336, GO:0031529, GO:0032781, GO:0034614, GO:0042060, GO:0045214, GO:0045785, GO:0051496, GO:0055010, GO:0060048, GO:1904706, GO:1904753, GO:0001725, GO:0005829, GO:0005856, GO:0005862, GO:0015629, GO:0030017, GO:0032059, GO:0032587, GO:0003779, GO:0005200, GO:0005515, GO:0008092, GO:0008307, GO:…	in utero embryonic development, positive regulation of heart rate by epinephrine, muscle contraction, regulation of muscle contraction, cytoskeleton organization, regulation of heart contraction, regulation of cell shape, muscle filament sliding, negative regulation of cell migration, ruffle organization, positive regulation of ATPase activity, cellular response to reactive oxygen species, wound …
CD44	4.46714e-07	1.5635e-05	-2	-2.30262	1.29277e-05	0.000382858	-2	-1.712	0.00110503	0.019338	0	-1.0721	0.922165	0.94802	-2	-2.14777	9.34574e-07	5.14016e-05	0	-1.34498	0.0994539	0.427818	-2	-1.59688	0.00012999	0.00294388		960	CD44 molecule (Indian blood group)	Costimulatory Signaling; Matrix Remodeling and Metastasis; Interferon Signaling	hsa04512; hsa04640; hsa05131; hsa05169; hsa05205; hsa05206	GO:0007155, GO:0007160, GO:0016477, GO:0022617, GO:0030198, GO:0030214, GO:0033138, GO:0034116, GO:0042110, GO:0043066, GO:0043154, GO:0043312, GO:0043518, GO:0044319, GO:0044344, GO:0050731, GO:0050900, GO:0051216, GO:0060333, GO:0070374, GO:0070487, GO:0098609, GO:1900625, GO:1902166, GO:2000392, GO:0005794, GO:0005829, GO:0005886, GO:0005887, GO:0005902, GO:0005925, GO:0009986, GO:0016324, GO:…	cell adhesion, cell-matrix adhesion, cell migration, extracellular matrix disassembly, extracellular matrix organization, hyaluronan catabolic process, positive regulation of peptidyl-serine phosphorylation, positive regulation of heterotypic cell-cell adhesion, T cell activation, negative regulation of apoptotic process, negative regulation of cysteine-type endopeptidase activity involved in apo…
TLK2	5.69673e-07	1.80266e-05	-2	-1.26593	0.00380429	0.0252526	-2	-1.42064	9.26152e-06	0.00118856	0	1.03887	0.757781	0.880485	-2	-1.31513	0.00032657	0.00419681	0	1.12221	0.0709484	0.366646	-2	-1.47586	2.091e-06	0.000122852		11011	tousled like kinase 2			GO:0001672, GO:0006325, GO:0006468, GO:0006974, GO:0007049, GO:0007059, GO:0010507, GO:0018105, GO:0032435, GO:0035556, GO:0071480, GO:0005634, GO:0005882, GO:0048471, GO:0004674, GO:0005515, GO:0005524	regulation of chromatin assembly or disassembly, chromatin organization, protein phosphorylation, cellular response to DNA damage stimulus, cell cycle, chromosome segregation, negative regulation of autophagy, peptidyl-serine phosphorylation, negative regulation of proteasomal ubiquitin-dependent protein catabolic process, intracellular signal transduction, cellular response to gamma radiation, n…
NEIL1	5.83261e-07	1.80266e-05	0	-1.11527	0.173262	0.37162	0	-1.25074	0.0501077	0.191005	+2	1.86252	0.000335759	0.00957536	-2	-2.07721	1.75706e-05	0.000450979	0	1.12147	0.762266	0.924322	-2	-2.32953	6.42622e-07	5.49799e-05		79661	nei like DNA glycosylase 1	DNA Damage Repair		GO:0006284, GO:0006289, GO:0006979, GO:0032074, GO:0045008, GO:0005634, GO:0005654, GO:0005694, GO:0005737, GO:0005815, GO:0003684, GO:0003906, GO:0008022, GO:0008270, GO:0016798, GO:0019104, GO:0140078	base-excision repair, nucleotide-excision repair, response to oxidative stress, negative regulation of nuclease activity, depyrimidination, nucleus, nucleoplasm, chromosome, cytoplasm, microtubule organizing center, damaged DNA binding, DNA-(apurinic or apyrimidinic site) endonuclease activity, protein C-terminus binding, zinc ion binding, hydrolase activity, acting on glycosyl bonds, DNA N-glyco…
GHR	5.85278e-07	1.80266e-05	+2	3.54395	3.33581e-05	0.000755463	+2	3.649	0.00071666	0.0141494	0	-1.18179	0.473717	0.721852	+2	4.1882	1.31332e-05	0.000361162	0	-1.02964	0.96985	0.99043	+2	4.31234	0.000260951	0.00419986		2690	growth hormone receptor	Interferon Signaling; JAK-STAT Signaling; Cytotoxicity; PI3K-Akt	hsa04060; hsa04080; hsa04151; hsa04630	GO:0000187, GO:0006897, GO:0007259, GO:0019221, GO:0019530, GO:0032870, GO:0040014, GO:0040018, GO:0042445, GO:0042531, GO:0042976, GO:0048009, GO:0050731, GO:0060396, GO:0060397, GO:0005576, GO:0005615, GO:0005829, GO:0005886, GO:0005887, GO:0009986, GO:0016021, GO:0036464, GO:0043235, GO:0070195, GO:0005515, GO:0017046, GO:0019901, GO:0042802, GO:0042803, GO:0070064	activation of MAPK activity, endocytosis, JAK-STAT cascade, cytokine-mediated signaling pathway, taurine metabolic process, cellular response to hormone stimulus, regulation of multicellular organism growth, positive regulation of multicellular organism growth, hormone metabolic process, positive regulation of tyrosine phosphorylation of STAT protein, activation of Janus kinase activity, insulin-…
PSMB9	6.35057e-07	1.88075e-05	-2	-2.75375	2.75419e-06	0.000141382	-2	-2.31446	0.000167123	0.005595	0	-1.26976	0.084421	0.283861	-2	-2.16871	1.0228e-05	0.000315021	0	-1.1898	0.362376	0.6876	-2	-1.82275	0.00211327	0.0184911		5698	proteasome subunit beta 9	Antigen Presentation; Costimulatory Signaling; Cell Proliferation; Apoptosis; Hedgehog Signaling; NF-kappaB Signaling	hsa03050	GO:0000165, GO:0000209, GO:0002223, GO:0002479, GO:0006521, GO:0010972, GO:0016032, GO:0016579, GO:0031145, GO:0031146, GO:0033209, GO:0038061, GO:0038095, GO:0043161, GO:0043488, GO:0043687, GO:0050852, GO:0055085, GO:0060071, GO:0061418, GO:0070498, GO:0090090, GO:0090263, GO:1901990, GO:1902036, GO:2000116, GO:0000502, GO:0005654, GO:0005829, GO:0005839, GO:0019774, GO:0070062, GO:1990111, GO:…	MAPK cascade, protein polyubiquitination, stimulatory C-type lectin receptor signaling pathway, antigen processing and presentation of exogenous peptide antigen via MHC class I, TAP-dependent, regulation of cellular amino acid metabolic process, negative regulation of G2/M transition of mitotic cell cycle, viral process, protein deubiquitination, anaphase-promoting complex-dependent catabolic pro…
P4HA1	7.89838e-07	2.2525e-05	-2	-1.83267	7.32091e-05	0.00131095	-1	-1.33086	0.0401325	0.172637	0	1.20197	0.167349	0.423877	-2	-2.20281	1.02855e-07	7.19986e-06	-1	-1.37706	0.0493459	0.311445	-2	-1.59965	0.00060412	0.00762577		5033	prolyl 4-hydroxylase subunit alpha 1		hsa00330; hsa01100	GO:0030199, GO:0055114, GO:0005739, GO:0005783, GO:0005788, GO:0016020, GO:0016222, GO:0043231, GO:0005506, GO:0005515, GO:0016702, GO:0031418, GO:0042802	collagen fibril organization, oxidation-reduction process, mitochondrion, endoplasmic reticulum, endoplasmic reticulum lumen, membrane, procollagen-proline 4-dioxygenase complex, intracellular membrane-bounded organelle, iron ion binding, protein binding, oxidoreductase activity, acting on single donors with incorporation of molecular oxygen, incorporation of two atoms of oxygen, L-ascorbic acid …
RASGRF1	9.98678e-07	2.65844e-05	+2	7.84233	2.44744e-05	0.000649836	+2	7.53229	0.000572149	0.0122095	+2	8.19931	3.91307e-07	0.000150653	0	-1.04552	0.705515	0.839639	0	1.04116	0.96985	0.99043	0	-1.08855	0.862236	0.928562		5923	Ras protein specific guanine nucleotide releasing factor 1	MAPK	hsa04010; hsa04014; hsa04510	GO:0000165, GO:0007165, GO:0007264, GO:0007616, GO:0008283, GO:0031175, GO:0034976, GO:0035020, GO:0035023, GO:0043547, GO:0046578, GO:0046579, GO:0048167, GO:0048168, GO:0090630, GO:2000310, GO:0005829, GO:0005886, GO:0030426, GO:0043005, GO:0005085, GO:0005088, GO:0005089, GO:0035254	MAPK cascade, signal transduction, small GTPase mediated signal transduction, long-term memory, cell proliferation, neuron projection development, response to endoplasmic reticulum stress, regulation of Rac protein signal transduction, regulation of Rho protein signal transduction, positive regulation of GTPase activity, regulation of Ras protein signal transduction, positive regulation of Ras pr…
PDGFB	1.00123e-06	2.65844e-05	-2	-2.25088	2.79865e-05	0.000695149	-2	-2.49057	0.000105931	0.00509794	0	-1.12815	0.477172	0.721852	-2	-1.99519	1.91904e-05	0.000476665	0	1.10649	0.70526	0.897603	-2	-2.20765	8.52793e-05	0.00211823		5155	platelet derived growth factor subunit B	Matrix Remodeling and Metastasis; Angiogenesis; PI3K-Akt; MAPK	hsa04010; hsa04014; hsa04015; hsa04060; hsa04072; hsa04151; hsa04510; hsa04540; hsa04810; hsa05166; hsa05200; hsa05206; hsa05211; hsa05214; hsa05215; hsa05218; hsa05231	GO:0000165, GO:0001892, GO:0001938, GO:0002548, GO:0002576, GO:0003104, GO:0006468, GO:0007507, GO:0008284, GO:0009611, GO:0010469, GO:0010512, GO:0010544, GO:0010628, GO:0010629, GO:0014068, GO:0014911, GO:0018105, GO:0018108, GO:0030198, GO:0030335, GO:0031954, GO:0032091, GO:0032147, GO:0032148, GO:0035655, GO:0035793, GO:0038001, GO:0043406, GO:0043410, GO:0043536, GO:0043552, GO:0045737, GO:…	MAPK cascade, embryonic placenta development, positive regulation of endothelial cell proliferation, monocyte chemotaxis, platelet degranulation, positive regulation of glomerular filtration, protein phosphorylation, heart development, positive regulation of cell proliferation, response to wounding, regulation of signaling receptor activity, negative regulation of phosphatidylinositol biosyntheti…
AKT1	2.81426e-06	7.22328e-05	+2	1.63287	2.75419e-06	0.000141382	0	1.15591	0.0711399	0.231021	+2	1.36451	2.63573e-06	0.000591454	0	1.19667	0.483782	0.688563	+1	1.41263	0.00983547	0.164637	-1	-1.18047	0.0366318	0.137593		207	AKT serine/threonine kinase 1	Costimulatory Signaling; Cytokine and Chemokine Signaling; JAK-STAT Signaling; Apoptosis; Autophagy; Metabolic Stress; Hypoxia; PI3K-Akt; MAPK	hsa04010; hsa04012; hsa04014; hsa04015; hsa04022; hsa04024; hsa04062; hsa04066; hsa04068; hsa04071; hsa04072; hsa04150; hsa04151; hsa04152; hsa04210; hsa04211; hsa04213; hsa04261; hsa04370; hsa04380; hsa04510; hsa04530; hsa04550; hsa04611; hsa04620; hsa04630; hsa04660; hsa04662; hsa04664; hsa04666; hsa04668; hsa04722; hsa04725; hsa04728; hsa04910; hsa04914; hsa04915; hsa04917; hsa04919; hsa04920;…	GO:0001649, GO:0001893, GO:0001934, GO:0001938, GO:0002042, GO:0005978, GO:0005979, GO:0006006, GO:0006412, GO:0006417, GO:0006464, GO:0006468, GO:0006469, GO:0006606, GO:0006809, GO:0006924, GO:0006954, GO:0006974, GO:0006979, GO:0007165, GO:0007173, GO:0007186, GO:0007249, GO:0007281, GO:0007568, GO:0008283, GO:0008284, GO:0008286, GO:0008637, GO:0008643, GO:0009408, GO:0010507, GO:0010628, GO:…	osteoblast differentiation, maternal placenta development, positive regulation of protein phosphorylation, positive regulation of endothelial cell proliferation, cell migration involved in sprouting angiogenesis, glycogen biosynthetic process, regulation of glycogen biosynthetic process, glucose metabolic process, translation, regulation of translation, cellular protein modification process, prot…
PIK3CD	3.15809e-06	7.8443e-05	-2	-1.66086	0.00253216	0.018394	-2	-1.83687	0.000976905	0.0179099	0	1.13648	0.385449	0.650868	-2	-1.88752	1.0228e-05	0.000315021	0	1.10598	0.287209	0.624721	-2	-2.08756	1.91839e-05	0.000671436		5293	phosphatidylinositol-4,5-bisphosphate 3-kinase catalytic subunit delta	Cytokine and Chemokine Signaling; Immune Cell Adhesion and Migration; JAK-STAT Signaling; Autophagy; Metabolic Stress; Hypoxia; PI3K-Akt; MAPK		GO:0001779, GO:0001816, GO:0002250, GO:0002551, GO:0002679, GO:0006468, GO:0006661, GO:0006954, GO:0007165, GO:0007411, GO:0010628, GO:0010629, GO:0010818, GO:0014065, GO:0014068, GO:0016310, GO:0019221, GO:0030101, GO:0030217, GO:0030335, GO:0030593, GO:0033031, GO:0035747, GO:0035754, GO:0042110, GO:0042113, GO:0043303, GO:0045087, GO:0050852, GO:0050853, GO:0051897, GO:0060374, GO:0072672, GO:…	natural killer cell differentiation, cytokine production, adaptive immune response, mast cell chemotaxis, respiratory burst involved in defense response, protein phosphorylation, phosphatidylinositol biosynthetic process, inflammatory response, signal transduction, axon guidance, positive regulation of gene expression, negative regulation of gene expression, T cell chemotaxis, phosphatidylinosito…
NBN	3.38696e-06	8.14987e-05	-2	-1.71536	5.79634e-05	0.0011158	-2	-1.82891	0.00022403	0.00690012	0	-1.21475	0.0630262	0.236733	-2	-1.41211	0.000100161	0.00154248	0	1.06619	0.70526	0.897603	-2	-1.50559	0.000720912	0.00854003		4683	nibrin	DNA Damage Repair; Cell Proliferation; Metabolic Stress	hsa03440	GO:0000077, GO:0000723, GO:0000724, GO:0000729, GO:0001832, GO:0006260, GO:0006302, GO:0006303, GO:0007050, GO:0007093, GO:0007095, GO:0008283, GO:0030174, GO:0030330, GO:0031860, GO:0031954, GO:0032206, GO:0032508, GO:0033674, GO:0045190, GO:0050885, GO:0051321, GO:0090656, GO:0090737, GO:0097193, GO:1901796, GO:1904354, GO:0000784, GO:0005634, GO:0005654, GO:0005657, GO:0005730, GO:0005829, GO:…	DNA damage checkpoint, telomere maintenance, double-strand break repair via homologous recombination, DNA double-strand break processing, blastocyst growth, DNA replication, double-strand break repair, double-strand break repair via nonhomologous end joining, cell cycle arrest, mitotic cell cycle checkpoint, mitotic G2 DNA damage checkpoint, cell proliferation, regulation of DNA-dependent DNA rep…
PARP4	3.49675e-06	8.15909e-05	0	1.06248	0.546261	0.748436	+1	1.29192	0.0195017	0.110414	-2	-1.34416	0.00101714	0.0211675	+2	1.42814	0.000245893	0.00338103	-1	-1.21595	0.0448786	0.295355	+2	1.73655	3.44997e-06	0.000177098		143	poly(ADP-ribose) polymerase family member 4	DNA Damage Repair		GO:0006281, GO:0006464, GO:0006471, GO:0006954, GO:0006974, GO:0008219, GO:0042493, GO:0051972, GO:0005634, GO:0005737, GO:0005829, GO:0005876, GO:0016020, GO:0070062, GO:1990904, GO:0003677, GO:0003950, GO:0005515, GO:0019899, GO:1990404	DNA repair, cellular protein modification process, protein ADP-ribosylation, inflammatory response, cellular response to DNA damage stimulus, cell death, response to drug, regulation of telomerase activity, nucleus, cytoplasm, cytosol, spindle microtubule, membrane, extracellular exosome, ribonucleoprotein complex, DNA binding, NAD+ ADP-ribosyltransferase activity, protein binding, enzyme binding…
TMEM173	3.74679e-06	8.48538e-05	+1	1.6372	0.0124421	0.0595057	+2	1.9694	0.0043002	0.0408785	0	-1.0683	0.606617	0.795732	+2	1.74902	1.60785e-05	0.000426912	0	-1.20291	0.0916123	0.412523	+2	2.10392	5.44535e-07	5.24115e-05		340061	transmembrane protein 173		hsa04622; hsa04623	GO:0000045, GO:0002218, GO:0002230, GO:0006915, GO:0016032, GO:0016239, GO:0032092, GO:0032479, GO:0032481, GO:0032608, GO:0043312, GO:0045087, GO:0045944, GO:0051091, GO:0051259, GO:0051607, GO:0061709, GO:0071360, GO:0071407, GO:0005741, GO:0005768, GO:0005776, GO:0005789, GO:0005886, GO:0030659, GO:0030667, GO:0048471, GO:1990701, GO:0005515, GO:0008134, GO:0019901, GO:0035438, GO:0042802, GO:…	autophagosome assembly, activation of innate immune response, positive regulation of defense response to virus by host, apoptotic process, viral process, positive regulation of macroautophagy, positive regulation of protein binding, regulation of type I interferon production, positive regulation of type I interferon production, interferon-beta production, neutrophil degranulation, innate immune r…
BBC3	4.41947e-06	9.72284e-05	+2	1.73649	0.000272049	0.0034913	+1	1.41258	0.031852	0.150467	0	-1.10286	0.287034	0.57258	+2	1.9151	1.28839e-06	6.61373e-05	0	1.2293	0.157816	0.502141	+2	1.55787	0.000420142	0.00577695		27113	BCL2 binding component 3	Cytotoxicity; Apoptosis	hsa04115; hsa04390; hsa05016; hsa05162	GO:0006915, GO:2001244, GO:0005739, GO:0005764, GO:0005515, GO:0051117	apoptotic process, positive regulation of intrinsic apoptotic signaling pathway, mitochondrion, lysosome, protein binding, ATPase binding
GZMM	4.918e-06	0.000105191	-2	-5.49958	0.000221454	0.00310036	-2	-8.89998	0.0001782	0.00571724	0	-1.38371	0.337937	0.628529	-2	-3.9745	0.000837425	0.00859757	0	1.6183	0.160627	0.50418	-2	-6.43194	0.00021266	0.00385616		3004	granzyme M	Cytotoxicity; Lymphoid Compartment		GO:0001913, GO:0006508, GO:0006915, GO:0008219, GO:0019835, GO:0045087, GO:0005576, GO:0016020, GO:0004252, GO:0005515, GO:0008236	T cell mediated cytotoxicity, proteolysis, apoptotic process, cell death, cytolysis, innate immune response, extracellular region, membrane, serine-type endopeptidase activity, protein binding, serine-type peptidase activity
TAP1	5.23809e-06	0.000109009	-2	-2.50636	7.90467e-07	6.76288e-05	-2	-2.11662	0.000342389	0.00798907	-1	-1.4612	0.0220472	0.130587	-2	-1.71528	0.000691992	0.00729909	0	-1.18414	0.404061	0.707108	-1	-1.44855	0.0311766	0.120633		6890	transporter 1, ATP binding cassette subfamily B member	Antigen Presentation	hsa04145; hsa04612; hsa05168; hsa05340	GO:0002250, GO:0002474, GO:0002479, GO:0006952, GO:0015031, GO:0015833, GO:0016032, GO:0019885, GO:0046967, GO:1990668, GO:0005783, GO:0005789, GO:0005815, GO:0016020, GO:0016021, GO:0030176, GO:0030670, GO:0033116, GO:0042824, GO:0042825, GO:0005515, GO:0005524, GO:0015433, GO:0023029, GO:0042605, GO:0042803, GO:0043531, GO:0046978, GO:0046979, GO:1904680	adaptive immune response, antigen processing and presentation of peptide antigen via MHC class I, antigen processing and presentation of exogenous peptide antigen via MHC class I, TAP-dependent, defense response, protein transport, peptide transport, viral process, antigen processing and presentation of endogenous peptide antigen via MHC class I, cytosol to ER transport, vesicle fusion with endop…
CXCL16	5.46513e-06	0.000110741	+2	2.04752	6.51779e-05	0.00119493	+2	2.56188	0.000123595	0.00528712	0	1.19282	0.258322	0.53759	+2	1.71654	0.000376169	0.00474836	0	-1.25121	0.304966	0.636379	+2	2.14775	0.000237551	0.00406476		58191	C-X-C motif chemokine ligand 16	Cytokine and Chemokine Signaling; Lymphoid Compartment	hsa04060; hsa04062	GO:0006898, GO:0006935, GO:0007186, GO:0010469, GO:0030307, GO:0030335, GO:0034097, GO:0034341, GO:0034612, GO:0005576, GO:0005615, GO:0005886, GO:0016020, GO:0016021, GO:0005041, GO:0005044, GO:0008009	receptor-mediated endocytosis, chemotaxis, G protein-coupled receptor signaling pathway, regulation of signaling receptor activity, positive regulation of cell growth, positive regulation of cell migration, response to cytokine, response to interferon-gamma, response to tumor necrosis factor, extracellular region, extracellular space, plasma membrane, membrane, integral component of membrane, low…
EPCAM	6.20371e-06	0.000121955	0	-1.04423	0.418454	0.656232	0	-1.10431	0.400802	0.66656	+2	1.48952	0.000134198	0.00574071	-2	-1.55539	2.49188e-05	0.000550267	0	1.05754	0.909717	0.967516	-2	-1.64489	0.000144074	0.0030811		4072	epithelial cell adhesion molecule			GO:0001657, GO:0008284, GO:0023019, GO:0043066, GO:0045944, GO:0048863, GO:0050900, GO:0098742, GO:2000048, GO:2000147, GO:2000648, GO:0005886, GO:0005923, GO:0009986, GO:0016021, GO:0016323, GO:0016324, GO:0016328, GO:0070062, GO:0005515, GO:0044877	ureteric bud development, positive regulation of cell proliferation, signal transduction involved in regulation of gene expression, negative regulation of apoptotic process, positive regulation of transcription by RNA polymerase II, stem cell differentiation, leukocyte migration, cell-cell adhesion via plasma-membrane adhesion molecules, negative regulation of cell-cell adhesion mediated by cadhe…
SRP54	6.33533e-06	0.000121955	-2	-1.26905	0.00875187	0.0467647	-2	-1.40572	0.00312262	0.0333947	0	1.29716	0.114252	0.329491	-2	-1.64615	2.7156e-05	0.000550267	0	1.1077	0.677326	0.883968	-2	-1.82344	1.4971e-05	0.000548938		6729	signal recognition particle 54			GO:0006614, GO:0006616, GO:0006617, GO:0042493, GO:0045047, GO:0005634, GO:0005737, GO:0005786, GO:0005829, GO:0016607, GO:0003723, GO:0003924, GO:0005515, GO:0005525, GO:0008144, GO:0008312, GO:0019003, GO:0030942, GO:0043021	SRP-dependent cotranslational protein targeting to membrane, SRP-dependent cotranslational protein targeting to membrane, translocation, SRP-dependent cotranslational protein targeting to membrane, signal sequence recognition, response to drug, protein targeting to ER, nucleus, cytoplasm, signal recognition particle, endoplasmic reticulum targeting, cytosol, nuclear speck, RNA binding, GTPase act…
APC	7.15329e-06	0.000134342	+2	1.4466	4.27576e-06	0.000182908	+2	1.3536	0.00140702	0.0212433	0	1.05856	0.485312	0.727024	+2	1.36657	3.21991e-05	0.000604715	0	1.0687	0.596193	0.840786	+2	1.27871	0.00514488	0.0353711		324	APC regulator of WNT signaling pathway	Apoptosis; Wnt Signaling	hsa04310; hsa04390; hsa04550; hsa04810; hsa05166; hsa05200; hsa05206; hsa05210; hsa05213; hsa05217	GO:0000281, GO:0006974, GO:0007026, GO:0007050, GO:0007094, GO:0007155, GO:0008285, GO:0008286, GO:0010942, GO:0016055, GO:0016477, GO:0016579, GO:0030335, GO:0031274, GO:0032886, GO:0043065, GO:0045732, GO:0045736, GO:0051260, GO:0051988, GO:0065003, GO:0070830, GO:0090090, GO:0120162, GO:1904781, GO:1904885, GO:1904886, GO:0000776, GO:0005634, GO:0005654, GO:0005737, GO:0005813, GO:0005829, GO:…	mitotic cytokinesis, cellular response to DNA damage stimulus, negative regulation of microtubule depolymerization, cell cycle arrest, mitotic spindle assembly checkpoint, cell adhesion, negative regulation of cell proliferation, insulin receptor signaling pathway, positive regulation of cell death, Wnt signaling pathway, cell migration, protein deubiquitination, positive regulation of cell migra…
STAT1	7.82449e-06	0.000143449	0	1.04587	0.776157	0.882778	0	1.47719	0.126112	0.338349	-2	-1.72571	0.000151041	0.00612113	+2	1.80487	0.001484	0.0134433	0	-1.4124	0.195021	0.528754	+2	2.5492	3.9738e-06	0.000191239		6772	signal transducer and activator of transcription 1	Cytokine and Chemokine Signaling; Interferon Signaling; JAK-STAT Signaling; Cytotoxicity; Lymphoid Compartment	hsa04062; hsa04380; hsa04620; hsa04630; hsa04917; hsa04919; hsa04933; hsa05140; hsa05145; hsa05152; hsa05160; hsa05161; hsa05162; hsa05164; hsa05168; hsa05200; hsa05212; hsa05321	GO:0000122, GO:0001937, GO:0002053, GO:0002230, GO:0003340, GO:0007221, GO:0007259, GO:0007584, GO:0008015, GO:0009612, GO:0010742, GO:0016032, GO:0016525, GO:0019221, GO:0032727, GO:0032869, GO:0033209, GO:0034097, GO:0035456, GO:0035458, GO:0038113, GO:0038114, GO:0042542, GO:0042981, GO:0043124, GO:0043434, GO:0045648, GO:0045893, GO:0045944, GO:0046725, GO:0048661, GO:0051591, GO:0051607, GO:…	negative regulation of transcription by RNA polymerase II, negative regulation of endothelial cell proliferation, positive regulation of mesenchymal cell proliferation, positive regulation of defense response to virus by host, negative regulation of mesenchymal to epithelial transition involved in metanephros morphogenesis, positive regulation of transcription of Notch receptor target, JAK-STAT c…
IL11	8.35082e-06	0.000149538	0	1.22038	0.445266	0.677578	0	1.35172	0.452491	0.702456	-1	-3.05503	0.00430543	0.0508014	+2	3.72829	1.22828e-05	0.000350288	0	-1.10763	0.544622	0.806459	+2	4.12955	6.30949e-05	0.00173511		3589	interleukin 11	Cytokine and Chemokine Signaling; JAK-STAT Signaling; Lymphoid Compartment	hsa04060; hsa04630; hsa04640; hsa05323	GO:0008284, GO:0010469, GO:0019221, GO:0030183, GO:0030219, GO:0033138, GO:0043410, GO:0045444, GO:0045944, GO:0046888, GO:0050731, GO:0005576, GO:0005615, GO:0005142, GO:0005515, GO:0008083	positive regulation of cell proliferation, regulation of signaling receptor activity, cytokine-mediated signaling pathway, B cell differentiation, megakaryocyte differentiation, positive regulation of peptidyl-serine phosphorylation, positive regulation of MAPK cascade, fat cell differentiation, positive regulation of transcription by RNA polymerase II, negative regulation of hormone secretion, p…
PUM1	9.26803e-06	0.00016219	+2	1.42638	2.37088e-06	0.000140429	+2	1.3966	0.000167123	0.005595	+2	1.21418	0.00291617	0.042367	+2	1.17477	0.00682651	0.0410657	0	1.02132	0.820552	0.945771	0	1.15025	0.0701426	0.204583		9698	pumilio RNA binding family member 1			GO:0007283, GO:0008344, GO:0010608, GO:0016441, GO:0035196, GO:0043488, GO:0048863, GO:0051726, GO:0051983, GO:0060964, GO:0061157, GO:1900246, GO:2000637, GO:0000932, GO:0005634, GO:0005654, GO:0005829, GO:0010494, GO:0016607, GO:0003723, GO:0003730, GO:0005515, GO:0035198	spermatogenesis, adult locomotory behavior, posttranscriptional regulation of gene expression, posttranscriptional gene silencing, production of miRNAs involved in gene silencing by miRNA, regulation of mRNA stability, stem cell differentiation, regulation of cell cycle, regulation of chromosome segregation, regulation of gene silencing by miRNA, mRNA destabilization, positive regulation of RIG-I…
PRKACB	1.02394e-05	0.000175207	-2	-1.97259	4.049e-05	0.000866037	-2	-1.67471	0.00158392	0.0234542	0	-1.06707	0.681419	0.839508	-2	-1.8486	2.95782e-05	0.000583979	0	-1.17787	0.622762	0.862459	-2	-1.56945	0.00166673	0.0158442		5567	protein kinase cAMP-activated catalytic subunit beta	Cytokine and Chemokine Signaling; Autophagy; Wnt Signaling; Hedgehog Signaling; MAPK	hsa04010; hsa04014; hsa04020; hsa04024; hsa04062; hsa04114; hsa04210; hsa04211; hsa04213; hsa04261; hsa04270; hsa04310; hsa04340; hsa04540; hsa04611; hsa04720; hsa04723; hsa04724; hsa04725; hsa04726; hsa04727; hsa04728; hsa04750; hsa04910; hsa04912; hsa04914; hsa04915; hsa04916; hsa04919; hsa04921; hsa04922; hsa04923; hsa04970; hsa05012; hsa05020; hsa05146; hsa05166; hsa05169; hsa05200; hsa05203;…	GO:0001843, GO:0002223, GO:0003091, GO:0006468, GO:0007165, GO:0007188, GO:0007596, GO:0034199, GO:0034380, GO:0051447, GO:0070613, GO:0071377, GO:0097338, GO:1901621, GO:0005654, GO:0005813, GO:0005829, GO:0005886, GO:0005952, GO:0045171, GO:0048471, GO:0070062, GO:0097546, GO:0000287, GO:0004691, GO:0005515, GO:0005524, GO:0031625, GO:0034237	neural tube closure, stimulatory C-type lectin receptor signaling pathway, renal water homeostasis, protein phosphorylation, signal transduction, adenylate cyclase-modulating G protein-coupled receptor signaling pathway, blood coagulation, activation of protein kinase A activity, high-density lipoprotein particle assembly, negative regulation of meiotic cell cycle, regulation of protein processin…
MLANA	1.17228e-05	0.000196229	0	-1.51126	0.208184	0.417451	0	-1.93063	0.0794238	0.251672	+2	3.21958	0.00240945	0.0389313	-2	-4.86563	0.000221195	0.00315408	0	1.27749	0.649798	0.871705	-2	-6.2158	0.000148053	0.0030811		2315	melan-A			GO:0005789, GO:0005794, GO:0005802, GO:0005887, GO:0042470, GO:0005515	endoplasmic reticulum membrane, Golgi apparatus, trans-Golgi network, integral component of plasma membrane, melanosome, protein binding
GUSB	1.38957e-05	0.000227652	+2	1.76846	9.206e-05	0.00157525	+2	1.39599	0.00223882	0.0279282	+2	1.67582	3.07249e-06	0.000591454	0	1.05528	0.840745	0.91826	0	1.26681	0.169588	0.50418	0	-1.20045	0.114569	0.272278		2990	glucuronidase beta			GO:0005975, GO:0006027, GO:0030214, GO:0043312, GO:0005576, GO:0005615, GO:0016020, GO:0035578, GO:0043202, GO:0043231, GO:0070062, GO:1904813, GO:0005102, GO:0019904	carbohydrate metabolic process, glycosaminoglycan catabolic process, hyaluronan catabolic process, neutrophil degranulation, extracellular region, extracellular space, membrane, azurophil granule lumen, lysosomal lumen, intracellular membrane-bounded organelle, extracellular exosome, ficolin-1-rich granule lumen, signaling receptor binding, protein domain specific binding
MYC	1.42433e-05	0.000228486	-2	-2.24725	8.63005e-06	0.000302052	-2	-2.17143	0.000297837	0.00790808	-2	-2.16261	9.28956e-06	0.00119216	0	-1.03914	0.929555	0.968548	0	-1.03492	0.762266	0.924322	0	-1.00408	0.736142	0.853659		4609	MYC proto-oncogene, bHLH transcription factor	JAK-STAT Signaling; Cell Proliferation; Metabolic Stress; Wnt Signaling; TGF-beta Signaling; Notch Signaling; PI3K-Akt; MAPK	hsa04010; hsa04012; hsa04110; hsa04151; hsa04310; hsa04350; hsa04390; hsa04550; hsa04630; hsa04919; hsa05161; hsa05166; hsa05169; hsa05200; hsa05202; hsa05205; hsa05206; hsa05210; hsa05213; hsa05216; hsa05219; hsa05220; hsa05221; hsa05222; hsa05230	GO:0000082, GO:0000122, GO:0000165, GO:0001658, GO:0002053, GO:0006112, GO:0006338, GO:0006357, GO:0006879, GO:0006974, GO:0007050, GO:0007219, GO:0008284, GO:0010332, GO:0010468, GO:0010628, GO:0015671, GO:0016579, GO:0019221, GO:0032204, GO:0032873, GO:0032986, GO:0034644, GO:0035690, GO:0042493, GO:0043066, GO:0043280, GO:0044346, GO:0045656, GO:0045893, GO:0045944, GO:0048146, GO:0048147, GO:…	G1/S transition of mitotic cell cycle, negative regulation of transcription by RNA polymerase II, MAPK cascade, branching involved in ureteric bud morphogenesis, positive regulation of mesenchymal cell proliferation, energy reserve metabolic process, chromatin remodeling, regulation of transcription by RNA polymerase II, cellular iron ion homeostasis, cellular response to DNA damage stimulus, cel…
JAK2	1.46207e-05	0.000229754	+1	1.32131	0.0133233	0.0621754	0	1.2516	0.133801	0.350431	-1	-1.23177	0.00961552	0.0763294	+2	1.62755	2.09478e-05	0.000504056	0	1.0557	0.495303	0.775169	+2	1.54168	0.000176474	0.00348423		3717	Janus kinase 2	Epigenetic Regulation; Cytokine and Chemokine Signaling; Interferon Signaling; JAK-STAT Signaling; Cytotoxicity; PI3K-Akt; Lymphoid Compartment	hsa04062; hsa04151; hsa04550; hsa04630; hsa04725; hsa04917; hsa04920; hsa04933; hsa05140; hsa05145; hsa05152; hsa05162; hsa05164; hsa05168	GO:0000165, GO:0000186, GO:0002250, GO:0006468, GO:0006915, GO:0006919, GO:0007165, GO:0007167, GO:0007186, GO:0007204, GO:0007259, GO:0007260, GO:0007498, GO:0007596, GO:0008285, GO:0008631, GO:0010667, GO:0010811, GO:0014068, GO:0018108, GO:0019221, GO:0022408, GO:0030041, GO:0030154, GO:0030218, GO:0030335, GO:0031103, GO:0031959, GO:0032024, GO:0032496, GO:0032516, GO:0032731, GO:0032760, GO:…	MAPK cascade, activation of MAPKK activity, adaptive immune response, protein phosphorylation, apoptotic process, activation of cysteine-type endopeptidase activity involved in apoptotic process, signal transduction, enzyme linked receptor protein signaling pathway, G protein-coupled receptor signaling pathway, positive regulation of cytosolic calcium ion concentration, JAK-STAT cascade, tyrosine…
RIPK3	1.94381e-05	0.000299346	-1	-1.33513	0.0388261	0.134063	0	-1.24577	0.0711399	0.231021	+1	1.39517	0.00818716	0.072139	-2	-1.86274	2.7156e-05	0.000550267	0	-1.07173	0.879816	0.959573	-2	-1.73807	0.000195034	0.00366283		11035	receptor interacting serine/threonine kinase 3	Apoptosis	hsa04623; hsa04668	GO:0001914, GO:0002819, GO:0006464, GO:0007165, GO:0007249, GO:0010922, GO:0032147, GO:0032649, GO:0033077, GO:0038061, GO:0043029, GO:0046006, GO:0046777, GO:0048535, GO:0048536, GO:0048538, GO:0051092, GO:0051260, GO:0051291, GO:0051351, GO:0051353, GO:0060545, GO:0070235, GO:0070266, GO:0070301, GO:0097190, GO:0097300, GO:1903508, GO:1990000, GO:2000379, GO:2000452, GO:2001244, GO:0005739, GO:…	regulation of T cell mediated cytotoxicity, regulation of adaptive immune response, cellular protein modification process, signal transduction, I-kappaB kinase/NF-kappaB signaling, positive regulation of phosphatase activity, activation of protein kinase activity, regulation of interferon-gamma production, T cell differentiation in thymus, NIK/NF-kappaB signaling, T cell homeostasis, regulation o…
AREG	2.33382e-05	0.000347141	-2	-8.39112	1.1314e-05	0.000348471	0	-2.94734	0.0868013	0.261082	-2	-4.4541	2.44369e-05	0.00235205	0	-1.88391	0.126052	0.29773	-1	-2.84701	0.0407468	0.295355	0	1.51123	0.171275	0.355476		374	amphiregulin	Myeloid Compartment	hsa04012; hsa04390	GO:0000165, GO:0006888, GO:0007165, GO:0007173, GO:0007186, GO:0007267, GO:0008284, GO:0010469, GO:0010838, GO:0014009, GO:0031175, GO:0032355, GO:0042059, GO:0042542, GO:0043434, GO:0045668, GO:0048208, GO:0050731, GO:0051384, GO:0051591, GO:0051897, GO:0060598, GO:0060744, GO:0060749, GO:0060750, GO:0061024, GO:0000139, GO:0005576, GO:0005615, GO:0005634, GO:0005789, GO:0009986, GO:0012507, GO:…	MAPK cascade, ER to Golgi vesicle-mediated transport, signal transduction, epidermal growth factor receptor signaling pathway, G protein-coupled receptor signaling pathway, cell-cell signaling, positive regulation of cell proliferation, regulation of signaling receptor activity, positive regulation of keratinocyte proliferation, glial cell proliferation, neuron projection development, response to…
HES1	2.34433e-05	0.000347141	+2	2.25182	9.88825e-06	0.000331041	0	1.30193	0.0538497	0.195586	+2	1.59911	0.000317656	0.00940752	+1	1.40817	0.0258825	0.100148	+1	1.7296	0.00593278	0.144465	0	-1.22826	0.164823	0.348664		3280	hes family bHLH transcription factor 1	Notch Signaling	hsa03460; hsa04330	GO:0000122, GO:0001889, GO:0003143, GO:0003151, GO:0003266, GO:0003281, GO:0007155, GO:0007219, GO:0007224, GO:0007399, GO:0008284, GO:0016477, GO:0021537, GO:0021555, GO:0021557, GO:0021558, GO:0021575, GO:0021861, GO:0021984, GO:0030324, GO:0030513, GO:0030901, GO:0031016, GO:0035019, GO:0035910, GO:0042102, GO:0042531, GO:0042668, GO:0043388, GO:0045598, GO:0045608, GO:0045747, GO:0045892, GO:…	negative regulation of transcription by RNA polymerase II, liver development, embryonic heart tube morphogenesis, outflow tract morphogenesis, regulation of secondary heart field cardioblast proliferation, ventricular septum development, cell adhesion, Notch signaling pathway, smoothened signaling pathway, nervous system development, positive regulation of cell proliferation, cell migration, tele…
PDGFA	2.49546e-05	0.000362548	-2	-2.35135	1.09187e-06	7.64307e-05	-1	-1.6511	0.0150349	0.0911565	0	-1.32562	0.111241	0.326931	-2	-1.77378	8.56784e-05	0.00134638	0	-1.42411	0.0842605	0.388506	0	-1.24553	0.221649	0.415255		5154	platelet derived growth factor subunit A	Matrix Remodeling and Metastasis; PI3K-Akt; MAPK	hsa04010; hsa04014; hsa04015; hsa04060; hsa04072; hsa04151; hsa04510; hsa04540; hsa04810; hsa05166; hsa05200; hsa05202; hsa05206; hsa05214; hsa05215; hsa05218; hsa05231	GO:0000165, GO:0001525, GO:0001775, GO:0001942, GO:0002053, GO:0002576, GO:0007267, GO:0008284, GO:0009611, GO:0009887, GO:0010469, GO:0010512, GO:0010544, GO:0014068, GO:0014910, GO:0030031, GO:0030036, GO:0030198, GO:0030335, GO:0031954, GO:0032956, GO:0035793, GO:0042060, GO:0043406, GO:0043410, GO:0043588, GO:0048008, GO:0048146, GO:0048286, GO:0050730, GO:0050919, GO:0051781, GO:0051897, GO:…	MAPK cascade, angiogenesis, cell activation, hair follicle development, positive regulation of mesenchymal cell proliferation, platelet degranulation, cell-cell signaling, positive regulation of cell proliferation, response to wounding, animal organ morphogenesis, regulation of signaling receptor activity, negative regulation of phosphatidylinositol biosynthetic process, negative regulation of pl…
MSH6	2.57963e-05	0.000367837	0	1.04897	0.864564	0.937625	0	-1.20268	0.0711399	0.231021	+2	1.34889	0.000830169	0.0188009	-2	-1.28593	0.00399418	0.0273427	+1	1.26157	0.0448786	0.295355	-2	-1.62228	1.02154e-05	0.000393291		2956	mutS homolog 6	DNA Damage Repair	hsa03430; hsa05200; hsa05210	GO:0000710, GO:0006281, GO:0006298, GO:0008340, GO:0008630, GO:0009411, GO:0016032, GO:0016446, GO:0016447, GO:0045190, GO:0045910, GO:0051096, GO:0097193, GO:0000790, GO:0005634, GO:0005654, GO:0005794, GO:0005829, GO:0032301, GO:0043231, GO:0000287, GO:0000400, GO:0003682, GO:0003690, GO:0005515, GO:0005524, GO:0016887, GO:0019899, GO:0030983, GO:0032137, GO:0032142, GO:0032143, GO:0032357, GO:…	meiotic mismatch repair, DNA repair, mismatch repair, determination of adult lifespan, intrinsic apoptotic signaling pathway in response to DNA damage, response to UV, viral process, somatic hypermutation of immunoglobulin genes, somatic recombination of immunoglobulin gene segments, isotype switching, negative regulation of DNA recombination, positive regulation of helicase activity, intrinsic a…
DNMT1	2.97805e-05	0.000416927	+2	1.56587	3.16911e-05	0.00073946	+2	1.4706	9.05766e-05	0.00498172	0	1.14414	0.0893258	0.293935	+2	1.36861	0.00399418	0.0273427	0	1.06478	0.879816	0.959573	+2	1.28534	0.00591491	0.0392627		1786	DNA methyltransferase 1	Epigenetic Regulation	hsa00270; hsa01100; hsa05206	GO:0000122, GO:0006306, GO:0006325, GO:0007265, GO:0010216, GO:0010628, GO:0010629, GO:0016458, GO:0043045, GO:0045814, GO:0051571, GO:0051573, GO:0071230, GO:0090116, GO:0090309, GO:1904707, GO:1905460, GO:1905931, GO:0005634, GO:0005654, GO:0005657, GO:0005721, GO:0000981, GO:0003677, GO:0003723, GO:0003886, GO:0005515, GO:0008270, GO:0008327, GO:0009008, GO:1990841	negative regulation of transcription by RNA polymerase II, DNA methylation, chromatin organization, Ras protein signal transduction, maintenance of DNA methylation, positive regulation of gene expression, negative regulation of gene expression, gene silencing, DNA methylation involved in embryo development, negative regulation of gene expression, epigenetic, positive regulation of histone H3-K4 m…
NRDE2	3.23546e-05	0.000444876	+2	1.8573	3.69856e-06	0.000167523	0	1.14071	0.280915	0.544848	+1	1.18885	0.0368885	0.168072	+2	1.56227	0.000126153	0.00186804	+1	1.62819	0.00165844	0.0958568	0	-1.04219	0.6605	0.813736		55051	NRDE-2, necessary for RNA interference, domain containing			GO:0008150, GO:0005575, GO:0003674	biological_process, cellular_component, molecular_function
TAPBP	3.63379e-05	0.000490881	0	-1.17315	0.100737	0.261402	-2	-1.52991	0.00223882	0.0279282	0	1.13385	0.357409	0.63862	-2	-1.33018	0.000647727	0.00692708	+1	1.3041	0.0244889	0.241749	-2	-1.73468	4.56947e-06	0.00020697		6892	TAP binding protein	Antigen Presentation	hsa04612	GO:0002398, GO:0002474, GO:0002479, GO:0006890, GO:0006955, GO:0010468, GO:0019885, GO:0042886, GO:0050823, GO:0061635, GO:0065003, GO:1990668, GO:0000139, GO:0005783, GO:0005789, GO:0016021, GO:0030670, GO:0033116, GO:0042824, GO:0071556, GO:0005515, GO:0015433, GO:0042288, GO:0042605, GO:0046978, GO:0046979, GO:0051082, GO:0062061	MHC class Ib protein complex assembly, antigen processing and presentation of peptide antigen via MHC class I, antigen processing and presentation of exogenous peptide antigen via MHC class I, TAP-dependent, retrograde vesicle-mediated transport, Golgi to ER, immune response, regulation of gene expression, antigen processing and presentation of endogenous peptide antigen via MHC class I, amide tr…
CD3E	4.1776e-05	0.000554612	+1	1.68847	0.0271475	0.104678	0	1.45934	0.168105	0.404504	-1	-1.55493	0.0272189	0.146564	+2	2.62545	1.22781e-05	0.000350288	0	1.15701	0.570138	0.823652	+2	2.26917	0.000552361	0.00733307	T-cells	916	CD3e molecule	Costimulatory Signaling; Lymphoid Compartment	hsa04640; hsa04660; hsa05142; hsa05162; hsa05166; hsa05340	GO:0001954, GO:0002250, GO:0002669, GO:0007166, GO:0007169, GO:0007172, GO:0007186, GO:0007584, GO:0010628, GO:0010629, GO:0016358, GO:0021549, GO:0031295, GO:0032729, GO:0032753, GO:0033634, GO:0042102, GO:0042110, GO:0042981, GO:0045060, GO:0045086, GO:0045879, GO:0046641, GO:0050731, GO:0050776, GO:0050850, GO:0050852, GO:0051260, GO:0065003, GO:0097190, GO:0001772, GO:0005886, GO:0005887, GO:…	positive regulation of cell-matrix adhesion, adaptive immune response, positive regulation of T cell anergy, cell surface receptor signaling pathway, transmembrane receptor protein tyrosine kinase signaling pathway, signal complex assembly, G protein-coupled receptor signaling pathway, response to nutrient, positive regulation of gene expression, negative regulation of gene expression, dendrite d…
BBS1	4.80424e-05	0.000626994	0	-1.23463	0.0747397	0.214049	-1	-1.26539	0.0465801	0.183932	0	1.16137	0.0918616	0.295956	-2	-1.43387	4.88415e-05	0.000835732	0	1.02491	0.70526	0.897603	-2	-1.46959	2.75562e-05	0.00090986		582	Bardet-Biedl syndrome 1			GO:0001895, GO:0007601, GO:0007608, GO:0043001, GO:0045494, GO:0050896, GO:0060271, GO:0061512, GO:1905515, GO:0005813, GO:0005829, GO:0034464, GO:0060170, GO:0001103, GO:0005113, GO:0005119, GO:0005515	retina homeostasis, visual perception, sensory perception of smell, Golgi to plasma membrane protein transport, photoreceptor cell maintenance, response to stimulus, cilium assembly, protein localization to cilium, non-motile cilium assembly, centrosome, cytosol, BBSome, ciliary membrane, RNA polymerase II repressing transcription factor binding, patched binding, smoothened binding, protein bindi…
MAGEB2	4.92289e-05	0.00063177	-2	-6.17956	0.000258267	0.0033706	-2	-3.68097	0.0018305	0.0261015	0	-1.23366	0.767656	0.882904	-2	-5.00913	0.000225671	0.0031594	0	-1.67879	0.30177	0.636379	-2	-2.98379	0.0075564	0.047692		4113	MAGE family member B2			GO:0005515	protein binding
P4HA2	5.21102e-05	0.000657784	-2	-1.73072	0.000198619	0.00283216	0	-1.00443	0.96484	0.986623	0	1.14722	0.175622	0.430666	-2	-1.98552	2.1678e-06	9.81885e-05	-1	-1.72308	0.00299609	0.100304	0	-1.15231	0.320175	0.530183		8974	prolyl 4-hydroxylase subunit alpha 2		hsa00330; hsa01100	GO:0022900, GO:0005654, GO:0005783, GO:0005788, GO:0005829, GO:0043231, GO:0005506, GO:0009055, GO:0016702, GO:0031418	electron transport chain, nucleoplasm, endoplasmic reticulum, endoplasmic reticulum lumen, cytosol, intracellular membrane-bounded organelle, iron ion binding, electron transfer activity, oxidoreductase activity, acting on single donors with incorporation of molecular oxygen, incorporation of two atoms of oxygen, L-ascorbic acid binding
IL2	5.30652e-05	0.000659035	0	1.30487	0.447246	0.679249	0	1.28746	0.422141	0.681443	+2	3.79556	0.000119955	0.00574071	-2	-2.90876	0.000610107	0.00671118	0	1.01352	0.892344	0.967516	-2	-2.9481	0.00330804	0.0264806		3558	interleukin 2	Costimulatory Signaling; Cytokine and Chemokine Signaling; JAK-STAT Signaling; PI3K-Akt	hsa04060; hsa04151; hsa04630; hsa04660; hsa04672; hsa04940; hsa05142; hsa05162; hsa05166; hsa05320; hsa05321; hsa05330; hsa05332	GO:0000165, GO:0001933, GO:0002250, GO:0002366, GO:0002903, GO:0006955, GO:0007155, GO:0007204, GO:0007205, GO:0007267, GO:0008284, GO:0010469, GO:0019221, GO:0030101, GO:0030217, GO:0030307, GO:0030890, GO:0032729, GO:0032740, GO:0033674, GO:0034105, GO:0038110, GO:0042104, GO:0042531, GO:0043066, GO:0045471, GO:0045589, GO:0045591, GO:0045822, GO:0045944, GO:0046013, GO:0048304, GO:0050672, GO:…	MAPK cascade, negative regulation of protein phosphorylation, adaptive immune response, leukocyte activation involved in immune response, negative regulation of B cell apoptotic process, immune response, cell adhesion, positive regulation of cytosolic calcium ion concentration, protein kinase C-activating G protein-coupled receptor signaling pathway, cell-cell signaling, positive regulation of ce…
PFKM	5.8302e-05	0.000707992	0	1.14831	0.180696	0.378086	0	1.21776	0.0664508	0.223437	-1	-1.3178	0.00587946	0.0603625	+2	1.51325	0.000283816	0.00376791	0	-1.06048	0.733585	0.915495	+2	1.60477	9.4902e-05	0.00228358		5213	phosphofructokinase, muscle	Metabolic Stress	hsa00010; hsa00051; hsa01100; hsa01200; hsa01230; hsa04152; hsa05230	GO:0006002, GO:0006096, GO:0045944, GO:0046716, GO:0051259, GO:0061615, GO:0061621, GO:0005634, GO:0005829, GO:0005945, GO:0016324, GO:0003872, GO:0005515, GO:0005524, GO:0008022, GO:0019900, GO:0042802, GO:0046872, GO:0070061	fructose 6-phosphate metabolic process, glycolytic process, positive regulation of transcription by RNA polymerase II, muscle cell cellular homeostasis, protein complex oligomerization, glycolytic process through fructose-6-phosphate, canonical glycolysis, nucleus, cytosol, 6-phosphofructokinase complex, apical plasma membrane, 6-phosphofructokinase activity, protein binding, ATP binding, protein…
ROBO4	5.88461e-05	0.000707992	+1	2.23647	0.0100941	0.0511344	0	1.84371	0.0578148	0.205149	0	-1.20918	0.570626	0.784249	+2	2.7043	4.36165e-06	0.000176762	0	1.21303	0.471542	0.753293	+2	2.22937	0.000420142	0.00577695		54538	roundabout guidance receptor 4			GO:0001525, GO:0030334, GO:0016021, GO:0070062, GO:0038023	angiogenesis, regulation of cell migration, integral component of membrane, extracellular exosome, signaling receptor activity
IFNA1	6.33648e-05	0.00075063	+1	1.58918	0.0162072	0.0717091	+2	2.67735	0.000148666	0.00545108	0	1.15955	0.38302	0.650868	+1	1.37051	0.0431038	0.13887	0	-1.68474	0.144373	0.488836	+2	2.30895	0.000105201	0.00245469		3439	interferon alpha 1	Interferon Signaling; JAK-STAT Signaling; PI3K-Akt	hsa04060; hsa04151; hsa04620; hsa04622; hsa04623; hsa04630; hsa04650; hsa05152; hsa05160; hsa05161; hsa05162; hsa05164; hsa05168; hsa05320	GO:0007596, GO:0010469, GO:0051607, GO:0060337, GO:0005576	blood coagulation, regulation of signaling receptor activity, defense response to virus, type I interferon signaling pathway, extracellular region
NLRP3	6.53669e-05	0.000762514	+2	3.15871	0.00239064	0.0176999	+1	2.36062	0.0488641	0.191005	0	-1.58784	0.166605	0.423877	+2	5.01554	4.39947e-05	0.000787204	0	1.33808	0.744296	0.924322	+2	3.7483	0.00343319	0.026975		114548	NLR family pyrin domain containing 3	Myeloid Compartment	hsa04621; hsa05133; hsa05164	GO:0002374, GO:0002674, GO:0002830, GO:0006915, GO:0006919, GO:0006952, GO:0006954, GO:0007165, GO:0009595, GO:0016579, GO:0032088, GO:0032611, GO:0032621, GO:0032736, GO:0032753, GO:0032754, GO:0043280, GO:0044546, GO:0045087, GO:0045630, GO:0045944, GO:0050701, GO:0050713, GO:0050718, GO:0050728, GO:0050830, GO:0051092, GO:0051259, GO:0051607, GO:0071222, GO:0071224, GO:1901223, GO:2000321, GO:…	cytokine secretion involved in immune response, negative regulation of acute inflammatory response, positive regulation of type 2 immune response, apoptotic process, activation of cysteine-type endopeptidase activity involved in apoptotic process, defense response, inflammatory response, signal transduction, detection of biotic stimulus, protein deubiquitination, negative regulation of NF-kappaB …
PMS2	6.63486e-05	0.000762514	+2	1.3423	0.000245201	0.00325526	+2	1.5271	9.05766e-05	0.00498172	+1	1.18344	0.00694907	0.0677315	0	1.13424	0.110572	0.269432	0	-1.13767	0.238071	0.58567	+2	1.29039	0.00678384	0.0438955		5395	PMS1 homolog 2, mismatch repair system component	DNA Damage Repair	hsa03430; hsa03460	GO:0006298, GO:0042493, GO:0090305, GO:0005634, GO:0005654, GO:0005829, GO:0005886, GO:0015630, GO:0036464, GO:0003677, GO:0003697, GO:0004519, GO:0005515, GO:0005524, GO:0032138, GO:0032407	mismatch repair, response to drug, nucleic acid phosphodiester bond hydrolysis, nucleus, nucleoplasm, cytosol, plasma membrane, microtubule cytoskeleton, cytoplasmic ribonucleoprotein granule, DNA binding, single-stranded DNA binding, endonuclease activity, protein binding, ATP binding, single base insertion or deletion binding, MutSalpha complex binding
GPSM3	7.22088e-05	0.000817658	0	1.02352	1	1	0	-1.22786	0.081306	0.253464	+1	1.40531	0.00517581	0.0569339	-2	-1.37302	0.00377877	0.0269413	+1	1.25674	0.0448786	0.295355	-2	-1.72552	1.02154e-05	0.000393291		63940	G protein signaling modulator 3			GO:0002690, GO:0008150, GO:0050790, GO:1900017, GO:0005575, GO:0005737, GO:0005886, GO:0003674, GO:0005515, GO:0030695	positive regulation of leukocyte chemotaxis, biological_process, regulation of catalytic activity, positive regulation of cytokine production involved in inflammatory response, cellular_component, cytoplasm, plasma membrane, molecular_function, protein binding, GTPase regulator activity
CTNNB1	8.33409e-05	0.000930036	+2	1.44859	0.000548588	0.00594948	+2	1.66118	0.000143883	0.00545108	+1	1.15771	0.0356886	0.163573	+1	1.25126	0.0334124	0.116943	0	-1.14676	0.287209	0.624721	+2	1.43489	0.00180522	0.0165478		1499	catenin beta 1	Immune Cell Adhesion and Migration; Apoptosis; Wnt Signaling	hsa04015; hsa04310; hsa04390; hsa04510; hsa04520; hsa04530; hsa04550; hsa04670; hsa04916; hsa04919; hsa05100; hsa05130; hsa05166; hsa05200; hsa05205; hsa05210; hsa05213; hsa05215; hsa05216; hsa05217; hsa05412	GO:0000122, GO:0000209, GO:0000578, GO:0000904, GO:0001569, GO:0001658, GO:0001701, GO:0001702, GO:0001708, GO:0001711, GO:0001764, GO:0001837, GO:0001840, GO:0002052, GO:0002053, GO:0002089, GO:0003266, GO:0003338, GO:0003340, GO:0007155, GO:0007160, GO:0007223, GO:0007268, GO:0007398, GO:0007403, GO:0008285, GO:0009948, GO:0009950, GO:0009954, GO:0010718, GO:0010909, GO:0016032, GO:0016055, GO:…	negative regulation of transcription by RNA polymerase II, protein polyubiquitination, embryonic axis specification, cell morphogenesis involved in differentiation, branching involved in blood vessel morphogenesis, branching involved in ureteric bud morphogenesis, in utero embryonic development, gastrulation with mouth forming second, cell fate specification, endodermal cell fate commitment, neur…
TWF1	9.00627e-05	0.00099069	0	-1.17436	0.239291	0.459486	0	-1.01048	0.871585	0.936012	-2	-1.46116	1.62647e-05	0.00178912	+1	1.24422	0.0334124	0.116943	0	-1.16218	0.323414	0.650205	+2	1.446	0.00060412	0.00762577		5756	twinfilin actin binding protein 1			GO:0010613, GO:0018108, GO:0030837, GO:0042989, GO:0043538, GO:0005829, GO:0005911, GO:0005925, GO:0015629, GO:0030016, GO:0030175, GO:0032587, GO:0048471, GO:0003779, GO:0003785, GO:0005515, GO:0005524, GO:0005546, GO:0045296	positive regulation of cardiac muscle hypertrophy, peptidyl-tyrosine phosphorylation, negative regulation of actin filament polymerization, sequestering of actin monomers, regulation of actin phosphorylation, cytosol, cell-cell junction, focal adhesion, actin cytoskeleton, myofibril, filopodium, ruffle membrane, perinuclear region of cytoplasm, actin binding, actin monomer binding, protein bindin…
SMAP1	9.95736e-05	0.00107988	+2	1.3019	0.00126925	0.0109811	0	-1.01812	0.988277	0.994736	+2	1.27303	0.000160176	0.00616678	0	1.02268	0.790804	0.894893	+1	1.3255	0.00675422	0.144465	-2	-1.2961	0.00195385	0.0174938		55898	unc-45 myosin chaperone A		hsa04144	GO:0007517, GO:0030154, GO:0005794, GO:0005829, GO:0016607, GO:0048471, GO:0005515, GO:0045296	muscle organ development, cell differentiation, Golgi apparatus, cytosol, nuclear speck, perinuclear region of cytoplasm, protein binding, cadherin binding
IL15	0.000102384	0.00109494	-2	-2.45592	3.19424e-06	0.000153723	-2	-1.8477	0.00387049	0.0382087	-1	-1.55388	0.0170988	0.116514	-2	-1.58051	0.00718937	0.041938	0	-1.32917	0.304966	0.636379	0	-1.18909	0.310215	0.520404		3600	interleukin 15	Costimulatory Signaling; Cytokine and Chemokine Signaling; JAK-STAT Signaling	hsa04060; hsa04630; hsa04668; hsa04672; hsa05166; hsa05168; hsa05323	GO:0001779, GO:0001866, GO:0006954, GO:0006955, GO:0007165, GO:0007260, GO:0007267, GO:0007568, GO:0008284, GO:0010469, GO:0014732, GO:0030212, GO:0030225, GO:0032740, GO:0032819, GO:0032825, GO:0034105, GO:0035723, GO:0042102, GO:0042119, GO:0042531, GO:0045062, GO:0045580, GO:0048469, GO:0048535, GO:0048662, GO:0050691, GO:0050729, GO:0050731, GO:0050766, GO:0050778, GO:0071305, GO:0120163, GO:…	natural killer cell differentiation, NK T cell proliferation, inflammatory response, immune response, signal transduction, tyrosine phosphorylation of STAT protein, cell-cell signaling, aging, positive regulation of cell proliferation, regulation of signaling receptor activity, skeletal muscle atrophy, hyaluronan metabolic process, macrophage differentiation, positive regulation of interleukin-17…
TNFSF12	0.0001049	0.00109587	-2	-1.35907	0.00275099	0.0192569	-1	-1.35748	0.0230658	0.121648	0	1.07928	0.652954	0.826932	-2	-1.46681	5.74919e-05	0.000941889	0	-1.00117	0.733585	0.915495	-2	-1.46509	0.000786592	0.00903994		8742	TNF superfamily member 12	NF-kappaB Signaling	hsa04060	GO:0001525, GO:0001938, GO:0006915, GO:0006955, GO:0007165, GO:0010469, GO:0030154, GO:0033209, GO:0043542, GO:0045732, GO:0045766, GO:0097191, GO:2001238, GO:0005576, GO:0005615, GO:0005886, GO:0005887, GO:0048471, GO:0005102, GO:0005125, GO:0005164, GO:0005515	angiogenesis, positive regulation of endothelial cell proliferation, apoptotic process, immune response, signal transduction, regulation of signaling receptor activity, cell differentiation, tumor necrosis factor-mediated signaling pathway, endothelial cell migration, positive regulation of protein catabolic process, positive regulation of angiogenesis, extrinsic apoptotic signaling pathway, posi…
VTCN1	0.000105317	0.00109587	+2	3.09335	0.000451012	0.00510705	+1	2.58986	0.0344379	0.156906	0	-1.05934	0.850162	0.922006	+2	3.27689	7.91852e-05	0.00127026	0	1.19441	0.323414	0.650205	+2	2.74352	0.00228414	0.0197617		79679	V-set domain containing T cell activation inhibitor 1	Costimulatory Signaling; Immune Cell Adhesion and Migration	hsa04514	GO:0001562, GO:0002250, GO:0042102, GO:0042130, GO:0043066, GO:0050868, GO:0072602, GO:0072643, GO:1900042, GO:0009897, GO:0016021, GO:0003674	response to protozoan, adaptive immune response, positive regulation of T cell proliferation, negative regulation of T cell proliferation, negative regulation of apoptotic process, negative regulation of T cell activation, interleukin-4 secretion, interferon-gamma secretion, positive regulation of interleukin-2 secretion, external side of plasma membrane, integral component of membrane, molecular…
MAP3K8	0.000107681	0.00110552	+2	1.72529	8.21396e-05	0.00143744	+1	1.43031	0.0086601	0.0635074	0	1.19297	0.0752563	0.261024	+2	1.44622	0.000403191	0.0049561	0	1.20624	0.404061	0.707108	+1	1.19895	0.0406907	0.145748		1326	mitogen-activated protein kinase kinase kinase 8	Costimulatory Signaling; MAPK	hsa04010; hsa04620; hsa04660; hsa04668	GO:0000186, GO:0006468, GO:0007049, GO:0031295, GO:0051403, GO:0070498, GO:0005829, GO:0000287, GO:0004709, GO:0005515, GO:0005524	activation of MAPKK activity, protein phosphorylation, cell cycle, T cell costimulation, stress-activated MAPK cascade, interleukin-1-mediated signaling pathway, cytosol, magnesium ion binding, MAP kinase kinase kinase activity, protein binding, ATP binding
CSF2	0.000109716	0.0011116	-1	-2.80039	0.0313505	0.116618	0	-1.01381	0.858061	0.936012	0	1.96368	0.0505186	0.212565	-2	-5.49908	7.80345e-06	0.000261246	0	-2.76225	0.0708127	0.366646	-1	-1.9908	0.0205931	0.0932748		1437	colony stimulating factor 2	Cytokine and Chemokine Signaling; JAK-STAT Signaling	hsa04060; hsa04630; hsa04640; hsa04650; hsa04660; hsa04664; hsa04668; hsa05132; hsa05146; hsa05166; hsa05202; hsa05323	GO:0000165, GO:0001821, GO:0001892, GO:0006955, GO:0008284, GO:0010469, GO:0010628, GO:0010744, GO:0019221, GO:0030225, GO:0032747, GO:0034021, GO:0034405, GO:0042045, GO:0042531, GO:0043011, GO:0045187, GO:0045637, GO:0045892, GO:0045918, GO:0071222, GO:0071803, GO:0097011, GO:0097028, GO:2001240, GO:0005576, GO:0005615, GO:0043231, GO:0005125, GO:0005129, GO:0005515, GO:0008083	MAPK cascade, histamine secretion, embryonic placenta development, immune response, positive regulation of cell proliferation, regulation of signaling receptor activity, positive regulation of gene expression, positive regulation of macrophage derived foam cell differentiation, cytokine-mediated signaling pathway, macrophage differentiation, positive regulation of interleukin-23 production, respo…
AXIN1	0.00011173	0.0011173	+2	1.69361	1.47515e-05	0.00042069	+1	1.3275	0.00952257	0.066658	0	1.18845	0.13366	0.366257	+2	1.42506	0.000788864	0.00820845	+1	1.27579	0.0125031	0.20057	0	1.117	0.263435	0.46631		8312	axin 1	Wnt Signaling	hsa04310; hsa04390; hsa04550; hsa05200; hsa05210; hsa05213; hsa05217	GO:0001934, GO:0006915, GO:0007275, GO:0010800, GO:0016055, GO:0030111, GO:0031398, GO:0032147, GO:0033138, GO:0033146, GO:0034622, GO:0045732, GO:0045893, GO:0046330, GO:0051443, GO:0090090, GO:0090263, GO:1904885, GO:1904886, GO:2000060, GO:0005634, GO:0005737, GO:0005829, GO:0016328, GO:0030877, GO:0031410, GO:0048471, GO:0071944, GO:0005515, GO:0008013, GO:0019899, GO:0019901, GO:0030159, GO:…	positive regulation of protein phosphorylation, apoptotic process, multicellular organism development, positive regulation of peptidyl-threonine phosphorylation, Wnt signaling pathway, regulation of Wnt signaling pathway, positive regulation of protein ubiquitination, activation of protein kinase activity, positive regulation of peptidyl-serine phosphorylation, regulation of intracellular estroge…
IRF2	0.000116898	0.00114217	0	1.18369	0.0869739	0.236643	+2	1.2935	0.00387049	0.0382087	0	-1.13584	0.111241	0.326931	+2	1.34449	0.00102039	0.0100731	0	-1.09277	0.223054	0.56312	+2	1.46921	6.86446e-05	0.00182263		3660	interferon regulatory factor 2	Interferon Signaling		GO:0000122, GO:0006355, GO:0007596, GO:0008283, GO:0045944, GO:0051607, GO:0060333, GO:0060337, GO:0005654, GO:0005829, GO:0005925, GO:0000977, GO:0000981, GO:0001228, GO:0003677, GO:0003700, GO:0005515	negative regulation of transcription by RNA polymerase II, regulation of transcription, DNA-templated, blood coagulation, cell proliferation, positive regulation of transcription by RNA polymerase II, defense response to virus, interferon-gamma-mediated signaling pathway, type I interferon signaling pathway, nucleoplasm, cytosol, focal adhesion, RNA polymerase II regulatory region sequence-specif…
DLL4	0.000117184	0.00114217	+2	2.64591	0.000301551	0.00368562	+1	1.94276	0.0179022	0.102871	0	1.21673	0.281128	0.565192	+2	2.17461	4.49831e-05	0.000787204	0	1.36194	0.169588	0.50418	+1	1.59671	0.0347317	0.131741		54567	delta like canonical Notch ligand 4	Angiogenesis; Notch Signaling; Myeloid Compartment	hsa04330	GO:0000122, GO:0001525, GO:0001569, GO:0001974, GO:0003180, GO:0003208, GO:0003209, GO:0003222, GO:0003344, GO:0007165, GO:0007219, GO:0007601, GO:0008015, GO:0008285, GO:0010596, GO:0010628, GO:0010629, GO:0030217, GO:0035912, GO:0035924, GO:0044344, GO:0045746, GO:0045747, GO:0050767, GO:0060579, GO:0061074, GO:0061314, GO:0072554, GO:0090051, GO:1903588, GO:2000179, GO:0005886, GO:0016021, GO:…	negative regulation of transcription by RNA polymerase II, angiogenesis, branching involved in blood vessel morphogenesis, blood vessel remodeling, aortic valve morphogenesis, cardiac ventricle morphogenesis, cardiac atrium morphogenesis, ventricular trabecula myocardium morphogenesis, pericardium morphogenesis, signal transduction, Notch signaling pathway, visual perception, blood circulation, n…
CASP8	0.000121848	0.00117279	-2	-1.61627	0.00138749	0.0117403	0	-1.28987	0.0868013	0.261082	0	1.05315	0.809525	0.902075	-2	-1.70216	7.74159e-06	0.000261246	0	-1.25304	0.116681	0.444775	-1	-1.35842	0.0122145	0.0667031		841	caspase 8	Apoptosis	hsa04115; hsa04210; hsa04620; hsa04621; hsa04622; hsa04668; hsa04932; hsa05010; hsa05016; hsa05134; hsa05142; hsa05145; hsa05152; hsa05161; hsa05168; hsa05200; hsa05203; hsa05416	GO:0006508, GO:0006915, GO:0006919, GO:0007166, GO:0009409, GO:0010803, GO:0030101, GO:0030225, GO:0032025, GO:0032355, GO:0032496, GO:0034138, GO:0034612, GO:0035666, GO:0036462, GO:0039650, GO:0042110, GO:0042113, GO:0043123, GO:0043124, GO:0045471, GO:0045651, GO:0045862, GO:0051603, GO:0060544, GO:0060715, GO:0070423, GO:0071260, GO:0071407, GO:0071550, GO:0097190, GO:0097191, GO:0097194, GO:…	proteolysis, apoptotic process, activation of cysteine-type endopeptidase activity involved in apoptotic process, cell surface receptor signaling pathway, response to cold, regulation of tumor necrosis factor-mediated signaling pathway, natural killer cell activation, macrophage differentiation, response to cobalt ion, response to estradiol, response to lipopolysaccharide, toll-like receptor 3 si…
IFIT3	0.000124722	0.00118563	-2	-2.34607	8.63005e-06	0.000302052	0	-1.67784	0.0760885	0.242549	-2	-1.5588	0.000518525	0.0128795	-1	-1.50505	0.0181188	0.0801808	0	-1.39827	0.304966	0.636379	0	-1.07636	0.736142	0.853659		3437	interferon induced protein with tetratricopeptide repeats 3	Interferon Signaling; Cytotoxicity		GO:0008285, GO:0009615, GO:0035457, GO:0043066, GO:0060337, GO:0005737, GO:0005739, GO:0005829, GO:0003674, GO:0005515, GO:0042802	negative regulation of cell proliferation, response to virus, cellular response to interferon-alpha, negative regulation of apoptotic process, type I interferon signaling pathway, cytoplasm, mitochondrion, cytosol, molecular_function, protein binding, identical protein binding
IFI6	0.000129188	0.0012131	+2	2.99814	0.000245201	0.00325526	+2	3.46655	0.000342389	0.00798907	0	1.49703	0.0709836	0.251877	+1	2.00273	0.00974372	0.0535905	0	-1.15623	0.762266	0.924322	+2	2.31562	0.00725861	0.0461912		2537	interferon alpha inducible protein 6	Interferon Signaling; Cytotoxicity		GO:0001836, GO:0006915, GO:0006955, GO:0042058, GO:0043066, GO:0043154, GO:0045087, GO:0051607, GO:0051902, GO:0060337, GO:0072593, GO:0097193, GO:0098586, GO:2001240, GO:0005739, GO:0005743, GO:0005886, GO:0016021, GO:0031966, GO:0005515	release of cytochrome c from mitochondria, apoptotic process, immune response, regulation of epidermal growth factor receptor signaling pathway, negative regulation of apoptotic process, negative regulation of cysteine-type endopeptidase activity involved in apoptotic process, innate immune response, defense response to virus, negative regulation of mitochondrial depolarization, type I interferon…
NECTIN1	0.000138157	0.0012817	0	1.21316	0.47301	0.704482	+2	2.309	3.3588e-05	0.00258628	0	-1.12034	0.337232	0.628529	0	1.35915	0.143136	0.32802	-1	-1.9033	0.0197239	0.220107	+2	2.58686	1.42199e-06	9.95393e-05		5818	nectin cell adhesion molecule 1	Immune Cell Adhesion and Migration	hsa04514; hsa04520; hsa05168	GO:0002089, GO:0002934, GO:0006826, GO:0006955, GO:0007155, GO:0007156, GO:0007157, GO:0007411, GO:0019062, GO:0034332, GO:0046718, GO:0051963, GO:0060041, GO:0070166, GO:0098609, GO:1902414, GO:0005576, GO:0005886, GO:0005912, GO:0005913, GO:0016020, GO:0016021, GO:0030425, GO:0032584, GO:0043231, GO:0043296, GO:0044291, GO:0098686, GO:0099059, GO:0001618, GO:0005515, GO:0015026, GO:0030246, GO:…	lens morphogenesis in camera-type eye, desmosome organization, iron ion transport, immune response, cell adhesion, homophilic cell adhesion via plasma membrane adhesion molecules, heterophilic cell-cell adhesion via plasma membrane cell adhesion molecules, axon guidance, virion attachment to host cell, adherens junction organization, viral entry into host cell, regulation of synapse assembly, ret…
PRF1	0.000159474	0.00146184	0	-2.52039	0.0610533	0.184357	-1	-3.24462	0.0118169	0.0777691	-2	-4.29995	7.35396e-06	0.00113251	0	1.70606	0.0957746	0.248788	0	1.28735	0.419529	0.722352	0	1.32526	0.437434	0.647371	Cytotoxic cells	5551	perforin 1	Cytotoxicity; Lymphoid Compartment	hsa04650; hsa04940; hsa05320; hsa05330; hsa05332; hsa05416	GO:0001771, GO:0001913, GO:0002357, GO:0002418, GO:0006915, GO:0006968, GO:0019835, GO:0051260, GO:0051607, GO:0051712, GO:0055085, GO:0005576, GO:0005829, GO:0005886, GO:0016020, GO:0016021, GO:0031904, GO:0044194, GO:0005509, GO:0005515, GO:0022829, GO:0042802	immunological synapse formation, T cell mediated cytotoxicity, defense response to tumor cell, immune response to tumor cell, apoptotic process, cellular defense response, cytolysis, protein homooligomerization, defense response to virus, positive regulation of killing of cells of other organism, transmembrane transport, extracellular region, cytosol, plasma membrane, membrane, integral component…
TCF3	0.000162821	0.00147497	+2	1.51818	0.000115271	0.00184914	0	1.17706	0.230949	0.481926	0	-1.00683	0.720072	0.860956	+2	1.52856	2.7156e-05	0.000550267	+1	1.28981	0.033416	0.282751	0	1.1851	0.0637926	0.192478		6929	transcription factor 3		hsa04550; hsa05166; hsa05202	GO:0000122, GO:0002326, GO:0006351, GO:0006355, GO:0030183, GO:0033152, GO:0045666, GO:0045893, GO:0045944, GO:0051091, GO:0051149, GO:1902036, GO:0000790, GO:0005634, GO:0005654, GO:0005667, GO:0005737, GO:0016607, GO:0090575, GO:0000978, GO:0000981, GO:0001227, GO:0003677, GO:0003700, GO:0003713, GO:0005515, GO:0008134, GO:0031435, GO:0035326, GO:0042803, GO:0043425, GO:0046982, GO:0070491, GO:…	negative regulation of transcription by RNA polymerase II, B cell lineage commitment, transcription, DNA-templated, regulation of transcription, DNA-templated, B cell differentiation, immunoglobulin V(D)J recombination, positive regulation of neuron differentiation, positive regulation of transcription, DNA-templated, positive regulation of transcription by RNA polymerase II, positive regulation …
RBL2	0.000173714	0.00155535	+2	1.61423	0.000548588	0.00594948	+2	1.78214	0.000123595	0.00528712	+2	1.3368	0.00278619	0.042066	0	1.20754	0.17195	0.358811	0	-1.10402	0.649816	0.871705	+1	1.33314	0.0386172	0.141596		5934	RB transcriptional corepressor like 2	Cell Proliferation; TGF-beta Signaling; PI3K-Akt		GO:0006325, GO:0006357, GO:0006977, GO:0010629, GO:0043550, GO:0051302, GO:0005634, GO:0005654, GO:0005730, GO:0005829, GO:0070062, GO:0005515, GO:1990841	chromatin organization, regulation of transcription by RNA polymerase II, DNA damage response, signal transduction by p53 class mediator resulting in cell cycle arrest, negative regulation of gene expression, regulation of lipid kinase activity, regulation of cell division, nucleus, nucleoplasm, nucleolus, cytosol, extracellular exosome, protein binding, promoter-specific chromatin binding
PSMB8	0.000185469	0.00164151	-2	-1.49546	0.000451012	0.00510705	-2	-1.43654	0.00312262	0.0333947	0	-1.00959	0.963632	0.975029	-2	-1.48125	0.000606052	0.00671118	0	-1.04101	0.762266	0.924322	-2	-1.4229	0.00415451	0.0304664		5696	proteasome subunit beta 8	Antigen Presentation; Costimulatory Signaling; Interferon Signaling; Cell Proliferation; Apoptosis; Hedgehog Signaling; NF-kappaB Signaling	hsa03050	GO:0000165, GO:0000209, GO:0002223, GO:0002479, GO:0006521, GO:0010972, GO:0016032, GO:0016579, GO:0031145, GO:0031146, GO:0033209, GO:0038061, GO:0038095, GO:0043161, GO:0043488, GO:0043687, GO:0045444, GO:0050852, GO:0052548, GO:0055085, GO:0060071, GO:0060337, GO:0061418, GO:0070498, GO:0090090, GO:0090263, GO:1901990, GO:1902036, GO:0000502, GO:0005654, GO:0005829, GO:0005839, GO:0019774, GO:…	MAPK cascade, protein polyubiquitination, stimulatory C-type lectin receptor signaling pathway, antigen processing and presentation of exogenous peptide antigen via MHC class I, TAP-dependent, regulation of cellular amino acid metabolic process, negative regulation of G2/M transition of mitotic cell cycle, viral process, protein deubiquitination, anaphase-promoting complex-dependent catabolic pro…
PC	0.000229956	0.00201211	-1	-1.52103	0.0124421	0.0595057	0	-1.21816	0.526764	0.759566	+1	1.26057	0.0420314	0.186001	-2	-1.91736	1.76429e-06	8.49065e-05	0	-1.24863	0.677326	0.883968	0	-1.53557	0.0769875	0.21599		3872	keratin 17	Metabolic Stress	hsa00620; hsa01100; hsa01200; hsa01230	GO:0007165, GO:0008544, GO:0030307, GO:0031069, GO:0031424, GO:0045109, GO:0045727, GO:0051798, GO:0070268, GO:0005829, GO:0005882, GO:0045111, GO:0070062, GO:0071944, GO:0005200, GO:0005515, GO:0032395, GO:0042289	signal transduction, epidermis development, positive regulation of cell growth, hair follicle morphogenesis, keratinization, intermediate filament organization, positive regulation of translation, positive regulation of hair follicle development, cornification, cytosol, intermediate filament, intermediate filament cytoskeleton, extracellular exosome, cell periphery, structural constituent of cyto…
PGPEP1	0.00025211	0.00215962	+2	2.05933	2.17451e-05	0.000597991	0	1.3589	0.0868013	0.261082	+2	1.51866	0.00381685	0.0466503	+1	1.35602	0.0226922	0.0914818	+1	1.51544	0.0244889	0.241749	0	-1.11757	0.588098	0.767518		54858	pyroglutamyl-peptidase I	Angiogenesis		GO:0008234, GO:0016920	cysteine-type peptidase activity, pyroglutamyl-peptidase activity
TLR1	0.000252423	0.00215962	0	1.09887	0.531183	0.736956	+1	1.65404	0.00952257	0.066658	-1	-1.48405	0.0220472	0.130587	+1	1.63078	0.0150526	0.0719909	0	-1.50522	0.059362	0.34111	+2	2.45468	3.91428e-05	0.0012056		7096	toll like receptor 1	Myeloid Compartment	hsa04620; hsa05152	GO:0001775, GO:0002224, GO:0002755, GO:0006955, GO:0007165, GO:0034130, GO:0034137, GO:0038123, GO:0042116, GO:0042495, GO:0042535, GO:0045087, GO:0045410, GO:0071727, GO:2000484, GO:0005794, GO:0005886, GO:0016020, GO:0030670, GO:0035354, GO:0045121, GO:0004888, GO:0005515, GO:0035663, GO:0038023, GO:0042802, GO:0046982	cell activation, toll-like receptor signaling pathway, MyD88-dependent toll-like receptor signaling pathway, immune response, signal transduction, toll-like receptor 1 signaling pathway, positive regulation of toll-like receptor 2 signaling pathway, toll-like receptor TLR1:TLR2 signaling pathway, macrophage activation, detection of triacyl bacterial lipopeptide, positive regulation of tumor necro…
LDHA	0.00026099	0.00220838	-2	-2.12284	3.16911e-05	0.00073946	0	-1.00979	0.825522	0.921235	0	-1.21936	0.105406	0.316925	-2	-1.74095	0.00200703	0.016098	-2	-2.10225	0.000443189	0.0426569	0	1.20753	0.263435	0.46631		3939	lactate dehydrogenase A	Metabolic Stress; Hypoxia	hsa00010; hsa00270; hsa00620; hsa01100; hsa04066; hsa04922; hsa05230	GO:0006090, GO:0006096, GO:0055114, GO:0005634, GO:0005829, GO:0016020, GO:0070062, GO:0004459, GO:0005515, GO:0045296	pyruvate metabolic process, glycolytic process, oxidation-reduction process, nucleus, cytosol, membrane, extracellular exosome, L-lactate dehydrogenase activity, protein binding, cadherin binding
GZMH	0.000270277	0.0022621	-2	-7.23754	0.000506224	0.00564916	-2	-5.81887	0.001335	0.0212433	-1	-2.50995	0.0106284	0.0826654	-1	-2.88354	0.0229634	0.0920927	0	-1.24381	0.441548	0.739339	0	-2.31832	0.0870481	0.232679	Cytotoxic cells	2999	granzyme H	Cytotoxicity; Lymphoid Compartment		GO:0006508, GO:0006915, GO:0019835, GO:0016020, GO:0004252	proteolysis, apoptotic process, cytolysis, membrane, serine-type endopeptidase activity
NCAM1	0.000281007	0.00232662	-1	-3.20601	0.0275731	0.105628	-2	-6.30974	0.000356575	0.00807538	0	1.02489	0.698407	0.853609	-1	-3.28582	0.0161462	0.0748467	0	1.96809	0.244917	0.598686	-2	-6.46681	0.000228037	0.00399064		4684	neural cell adhesion molecule 1	Immune Cell Adhesion and Migration; Matrix Remodeling and Metastasis; Interferon Signaling	hsa04514; hsa05020	GO:0000165, GO:0007155, GO:0007411, GO:0046718, GO:0060333, GO:0071679, GO:2001260, GO:0000139, GO:0005829, GO:0005886, GO:0009897, GO:0009986, GO:0016020, GO:0016021, GO:0031225, GO:0062023, GO:0001618	MAPK cascade, cell adhesion, axon guidance, viral entry into host cell, interferon-gamma-mediated signaling pathway, commissural neuron axon guidance, regulation of semaphorin-plexin signaling pathway, Golgi membrane, cytosol, plasma membrane, external side of plasma membrane, cell surface, membrane, integral component of membrane, anchored component of membrane, collagen-containing extracellular…
COL11A2	0.000304714	0.00249607	-2	-2.63526	0.00880633	0.0467647	-2	-4.53961	0.00070263	0.0141494	0	-1.06394	0.871779	0.927168	-2	-2.47689	0.00774368	0.0444973	0	1.72264	0.302113	0.636379	-2	-4.26679	0.000658941	0.00818362		1302	collagen type XI alpha 2 chain	Matrix Remodeling and Metastasis	hsa04974	GO:0001501, GO:0007605, GO:0030199, GO:0051216, GO:0060021, GO:0060023, GO:0005576, GO:0005592, GO:0005788, GO:0062023, GO:0005515, GO:0030020, GO:0030674, GO:0046872	skeletal system development, sensory perception of sound, collagen fibril organization, cartilage development, roof of mouth development, soft palate development, extracellular region, collagen type XI trimer, endoplasmic reticulum lumen, collagen-containing extracellular matrix, protein binding, extracellular matrix structural constituent conferring tensile strength, protein binding, bridging, m…
GBP4	0.000310797	0.00251909	-2	-2.23795	0.000301551	0.00368562	-2	-2.0418	0.00387049	0.0382087	-2	-2.09075	9.35283e-05	0.00480112	0	-1.0704	0.705515	0.839639	0	-1.09607	0.909717	0.967516	0	1.02398	0.926809	0.959198		115361	guanylate binding protein 4	Interferon Signaling		GO:0071346, GO:0000139, GO:0005634, GO:0005829, GO:0048471, GO:0003924, GO:0005515, GO:0005525, GO:0042803	cellular response to interferon-gamma, Golgi membrane, nucleus, cytosol, perinuclear region of cytoplasm, GTPase activity, protein binding, GTP binding, protein homodimerization activity
ERCC3	0.000344996	0.00276716	+1	1.15107	0.0345406	0.124865	+2	1.2263	0.00250505	0.0301389	0	-1.05648	0.269562	0.553501	+2	1.21609	0.00139551	0.0127921	0	-1.06535	0.382882	0.705308	+2	1.29556	0.00060412	0.00762577		2071	ERCC excision repair 3, TFIIH core complex helicase subunit	DNA Damage Repair		GO:0000717, GO:0001666, GO:0006265, GO:0006281, GO:0006283, GO:0006289, GO:0006293, GO:0006294, GO:0006295, GO:0006296, GO:0006361, GO:0006362, GO:0006363, GO:0006366, GO:0006367, GO:0006368, GO:0006370, GO:0006468, GO:0006915, GO:0006979, GO:0008104, GO:0009411, GO:0009650, GO:0016032, GO:0033683, GO:0035315, GO:0043065, GO:0045944, GO:0070911, GO:1901990, GO:0005634, GO:0005654, GO:0005669, GO:…	nucleotide-excision repair, DNA duplex unwinding, response to hypoxia, DNA topological change, DNA repair, transcription-coupled nucleotide-excision repair, nucleotide-excision repair, nucleotide-excision repair, preincision complex stabilization, nucleotide-excision repair, preincision complex assembly, nucleotide-excision repair, DNA incision, 3'-to lesion, nucleotide-excision repair, DNA incis…
GPR160	0.000352383	0.00279727	+2	2.79836	1.1314e-05	0.000348471	0	1.65317	0.150229	0.376796	+2	2.05918	0.00118168	0.0233306	0	1.35897	0.255266	0.463572	+1	1.69272	0.0369319	0.287248	0	-1.2456	0.320175	0.530183		26996	G protein-coupled receptor 160			GO:0007186, GO:0005886, GO:0016021, GO:0043235, GO:0004930	G protein-coupled receptor signaling pathway, plasma membrane, integral component of membrane, receptor complex, G protein-coupled receptor activity
LAG3	0.000376422	0.0029576	0	-1.13205	0.380034	0.61997	0	-1.12089	0.434867	0.688987	-2	-2.17413	8.79835e-05	0.00480112	+2	1.92052	0.00399418	0.0273427	0	-1.00996	0.879816	0.959573	+1	1.93965	0.0176314	0.0827816	Exhausted CD8	3902	lymphocyte activating 3	Costimulatory Signaling; Lymphoid Compartment		GO:0002250, GO:0002270, GO:0007166, GO:0019886, GO:0045085, GO:0045590, GO:0045954, GO:0050776, GO:0005576, GO:0005886, GO:0009897, GO:0016021, GO:0003823, GO:0004888, GO:0005515, GO:0042289	adaptive immune response, plasmacytoid dendritic cell activation, cell surface receptor signaling pathway, antigen processing and presentation of exogenous peptide antigen via MHC class II, negative regulation of interleukin-2 biosynthetic process, negative regulation of regulatory T cell differentiation, positive regulation of natural killer cell mediated cytotoxicity, regulation of immune respo…
JAK3	0.000398876	0.00310237	-2	-1.9163	0.000731107	0.00721734	-2	-2.09188	0.000342389	0.00798907	-1	-1.39504	0.025391	0.140655	0	-1.37365	0.0966071	0.248788	0	1.09163	0.404061	0.707108	-1	-1.49951	0.0147107	0.0740342		3718	Janus kinase 3	Cytokine and Chemokine Signaling; JAK-STAT Signaling; Cytotoxicity; PI3K-Akt	hsa04062; hsa04151; hsa04550; hsa04630; hsa05162; hsa05166; hsa05169; hsa05203; hsa05340	GO:0000165, GO:0002250, GO:0002731, GO:0006468, GO:0007167, GO:0007260, GO:0018108, GO:0019221, GO:0030183, GO:0032693, GO:0032695, GO:0035556, GO:0035723, GO:0035771, GO:0038110, GO:0038111, GO:0038113, GO:0038114, GO:0043029, GO:0045087, GO:0045221, GO:0045626, GO:0046425, GO:0050868, GO:0060397, GO:0070232, GO:0070244, GO:0070669, GO:0070670, GO:0070672, GO:0071104, GO:0005768, GO:0005829, GO:…	MAPK cascade, adaptive immune response, negative regulation of dendritic cell cytokine production, protein phosphorylation, enzyme linked receptor protein signaling pathway, tyrosine phosphorylation of STAT protein, peptidyl-tyrosine phosphorylation, cytokine-mediated signaling pathway, B cell differentiation, negative regulation of interleukin-10 production, negative regulation of interleukin-12…
ARNT2	0.000419953	0.00323364	+2	3.83797	0.000103068	0.00168856	+1	2.81159	0.00646519	0.0541108	0	1.55125	0.108293	0.3232	+2	2.47412	0.00268998	0.0201096	0	1.36505	0.304966	0.636379	0	1.81247	0.114569	0.272278		9915	aryl hydrocarbon receptor nuclear translocator 2		hsa05200; hsa05202; hsa05211	GO:0001666, GO:0001701, GO:0006355, GO:0006805, GO:0007417, GO:0007420, GO:0008284, GO:0032355, GO:0043066, GO:0045893, GO:0045944, GO:0005634, GO:0005654, GO:0005667, GO:0005737, GO:0000978, GO:0000981, GO:0001228, GO:0003700, GO:0005515, GO:0017162, GO:0046982	response to hypoxia, in utero embryonic development, regulation of transcription, DNA-templated, xenobiotic metabolic process, central nervous system development, brain development, positive regulation of cell proliferation, response to estradiol, negative regulation of apoptotic process, positive regulation of transcription, DNA-templated, positive regulation of transcription by RNA polymerase I…
C1QB	0.000450288	0.00343289	0	-1.00603	0.776157	0.882778	0	1.4865	0.105045	0.2952	-2	-1.76456	0.00381685	0.0466503	+1	1.75398	0.011858	0.0616938	0	-1.49546	0.0994539	0.427818	+2	2.62301	0.00026181	0.00419986		713	complement C1q B chain		hsa04610; hsa05020; hsa05133; hsa05142; hsa05150; hsa05322	GO:0006956, GO:0006958, GO:0030449, GO:0045087, GO:0048839, GO:0098883, GO:0005576, GO:0005581, GO:0005602, GO:0005623, GO:0045202, GO:0062023, GO:0072562, GO:0098794, GO:0005515, GO:0042803	complement activation, complement activation, classical pathway, regulation of complement activation, innate immune response, inner ear development, synapse pruning, extracellular region, collagen trimer, complement component C1 complex, cell, synapse, collagen-containing extracellular matrix, blood microparticle, postsynapse, protein binding, protein homodimerization activity
TLR8	0.000471595	0.00356008	0	-1.22388	0.459023	0.690327	0	-1.25177	0.780037	0.910043	+1	1.89461	0.0121676	0.0918534	-2	-2.31878	5.74919e-05	0.000941889	0	1.02279	0.51967	0.790802	-2	-2.37163	0.00415451	0.0304664		51311	toll like receptor 8	Myeloid Compartment	hsa04620	GO:0001774, GO:0001932, GO:0002224, GO:0002755, GO:0007249, GO:0009615, GO:0016064, GO:0034158, GO:0034162, GO:0045078, GO:0045087, GO:0045089, GO:0045356, GO:0045359, GO:0045416, GO:0050718, GO:0051607, GO:0071260, GO:2000778, GO:2001183, GO:0000139, GO:0005789, GO:0009897, GO:0010008, GO:0016021, GO:0036020, GO:0003677, GO:0003723, GO:0003725, GO:0003727, GO:0004888, GO:0008144, GO:0038023	microglial cell activation, regulation of protein phosphorylation, toll-like receptor signaling pathway, MyD88-dependent toll-like receptor signaling pathway, I-kappaB kinase/NF-kappaB signaling, response to virus, immunoglobulin mediated immune response, toll-like receptor 8 signaling pathway, toll-like receptor 9 signaling pathway, positive regulation of interferon-gamma biosynthetic process, i…
NKG7	0.000487288	0.00364283	0	-1.37796	0.204383	0.413057	-1	-2.14828	0.012569	0.080651	-2	-2.46087	6.06251e-05	0.00404735	+1	1.78588	0.0165246	0.0748467	0	1.55902	0.126104	0.462381	0	1.14551	0.675389	0.825476	Cytotoxic cells	4818	natural killer cell granule protein 7			GO:0005887, GO:0005515	integral component of plasma membrane, protein binding
C5	0.000578334	0.00428189	+2	2.97639	0.00232899	0.0174109	0	1.3933	0.606637	0.820196	+2	2.7203	0.000214007	0.00716459	0	1.09414	0.815683	0.906314	+1	2.13621	0.0448786	0.295355	-1	-1.95241	0.0187088	0.0857485		727	complement C5		hsa04610; hsa05020; hsa05133; hsa05150; hsa05168; hsa05322	GO:0000187, GO:0001701, GO:0006935, GO:0006954, GO:0006957, GO:0006958, GO:0007166, GO:0007186, GO:0010575, GO:0010760, GO:0010951, GO:0019835, GO:0030449, GO:0045766, GO:0060326, GO:0090197, GO:0005576, GO:0005579, GO:0005615, GO:0070062, GO:0004866, GO:0005102, GO:0005515, GO:0008009	activation of MAPK activity, in utero embryonic development, chemotaxis, inflammatory response, complement activation, alternative pathway, complement activation, classical pathway, cell surface receptor signaling pathway, G protein-coupled receptor signaling pathway, positive regulation of vascular endothelial growth factor production, negative regulation of macrophage chemotaxis, negative regul…
ITGA1	0.000587591	0.004309	-2	-1.75722	0.000128784	0.00202375	-2	-1.46883	0.00528664	0.0467898	0	-1.23155	0.0593288	0.234273	-2	-1.42683	0.00718937	0.041938	0	-1.19634	0.181985	0.515047	0	-1.19266	0.213881	0.411721		3672	integrin subunit alpha 1	Immune Cell Adhesion and Migration; Matrix Remodeling and Metastasis; PI3K-Akt; Lymphoid Compartment	hsa04151; hsa04510; hsa04512; hsa04640; hsa04810; hsa05410; hsa05412; hsa05414	GO:0000187, GO:0006936, GO:0007160, GO:0007229, GO:0008285, GO:0030198, GO:0030593, GO:0032516, GO:0042059, GO:0042311, GO:0043525, GO:0045123, GO:0048812, GO:0001669, GO:0005886, GO:0005925, GO:0008305, GO:0009897, GO:0009986, GO:0016020, GO:0034665, GO:0043005, GO:0043204, GO:0045121, GO:0045178, GO:0070062, GO:0005102, GO:0005515, GO:0005518, GO:0019903, GO:0046872, GO:0098639	activation of MAPK activity, muscle contraction, cell-matrix adhesion, integrin-mediated signaling pathway, negative regulation of cell proliferation, extracellular matrix organization, neutrophil chemotaxis, positive regulation of phosphoprotein phosphatase activity, negative regulation of epidermal growth factor receptor signaling pathway, vasodilation, positive regulation of neuron apoptotic p…
DDB2	0.000634798	0.00461127	0	-1.29852	0.204383	0.413057	-2	-1.78819	0.000976905	0.0179099	0	1.04799	0.29681	0.58601	-1	-1.36083	0.0315975	0.114765	0	1.3771	0.0842605	0.388506	-2	-1.874	0.000161426	0.003271		1643	damage specific DNA binding protein 2	DNA Damage Repair	hsa04115; hsa04120; hsa05161	GO:0000209, GO:0000715, GO:0000717, GO:0006289, GO:0006290, GO:0006293, GO:0006294, GO:0006295, GO:0006296, GO:0009411, GO:0016579, GO:0033683, GO:0035518, GO:0043687, GO:0051865, GO:0070911, GO:0070914, GO:0005654, GO:0030054, GO:0031465, GO:0032991, GO:0080008, GO:0003677, GO:0003684, GO:0004842, GO:0005515, GO:0044877	protein polyubiquitination, nucleotide-excision repair, DNA damage recognition, nucleotide-excision repair, DNA duplex unwinding, nucleotide-excision repair, pyrimidine dimer repair, nucleotide-excision repair, preincision complex stabilization, nucleotide-excision repair, preincision complex assembly, nucleotide-excision repair, DNA incision, 3'-to lesion, nucleotide-excision repair, DNA incisio…
TBC1D10B	0.000643185	0.00462853	+2	1.61425	4.049e-05	0.000866037	+1	1.36707	0.007866	0.0605682	+1	1.2058	0.017741	0.117763	+1	1.33874	0.0334124	0.116943	0	1.18081	0.169588	0.50418	0	1.13375	0.532896	0.724964		26000	TBC1 domain family member 10B			GO:0042147, GO:0043087, GO:0005829, GO:0005886, GO:0005096, GO:0005515	retrograde transport, endosome to Golgi, regulation of GTPase activity, cytosol, plasma membrane, GTPase activator activity, protein binding
APH1B	0.000668077	0.00476314	+1	1.81173	0.0411292	0.138295	+2	2.50798	5.58067e-05	0.00390647	0	1.21452	0.68414	0.841514	0	1.49172	0.0933419	0.246987	0	-1.3843	0.136089	0.478488	+2	2.06499	0.000215344	0.00385616		83464	aph-1 homolog B, gamma-secretase subunit	Notch Signaling	hsa04330; hsa05010	GO:0007626, GO:0016485, GO:0031293, GO:0035333, GO:0043065, GO:0043085, GO:0044267, GO:0048013, GO:0005886, GO:0010008, GO:0016021, GO:0030133, GO:0005515, GO:0008233	locomotory behavior, protein processing, membrane protein intracellular domain proteolysis, Notch receptor processing, ligand-dependent, positive regulation of apoptotic process, positive regulation of catalytic activity, cellular protein metabolic process, ephrin receptor signaling pathway, plasma membrane, endosome membrane, integral component of membrane, transport vesicle, protein binding, pe…
FASLG	0.000707107	0.00499516	-2	-3.96977	0.00184068	0.0149192	0	-3.52381	0.0584661	0.206509	-2	-4.19581	6.30755e-05	0.00404735	0	1.05694	0.80043	0.903711	0	-1.12656	0.728508	0.915495	0	1.1907	0.692798	0.840086		356	Fas ligand	Cytotoxicity; NF-kappaB Signaling; PI3K-Akt; MAPK	hsa04010; hsa04014; hsa04060; hsa04068; hsa04151; hsa04210; hsa04650; hsa04722; hsa04932; hsa04940; hsa05142; hsa05143; hsa05161; hsa05162; hsa05164; hsa05168; hsa05200; hsa05205; hsa05320; hsa05330; hsa05332	GO:0000122, GO:0006915, GO:0006919, GO:0006925, GO:0006955, GO:0007165, GO:0007267, GO:0008284, GO:0008625, GO:0010469, GO:0016525, GO:0019221, GO:0030644, GO:0032496, GO:0043065, GO:0043123, GO:0043525, GO:0045742, GO:0046666, GO:0048388, GO:0070231, GO:0070266, GO:0070848, GO:0097190, GO:0097191, GO:0097527, GO:1902041, GO:1902042, GO:1903514, GO:2000353, GO:0005576, GO:0005615, GO:0005634, GO:…	negative regulation of transcription by RNA polymerase II, apoptotic process, activation of cysteine-type endopeptidase activity involved in apoptotic process, inflammatory cell apoptotic process, immune response, signal transduction, cell-cell signaling, positive regulation of cell proliferation, extrinsic apoptotic signaling pathway via death domain receptors, regulation of signaling receptor a…
GZMA	0.000732307	0.00512615	-2	-3.17087	0.000103068	0.00168856	-2	-2.77929	0.00279884	0.0316928	-1	-1.98958	0.014727	0.104998	-1	-1.59373	0.0480909	0.150529	0	-1.14089	0.762266	0.924322	0	-1.39692	0.281543	0.492701	Cytotoxic cells	3001	granzyme A	Cytotoxicity; Lymphoid Compartment	hsa04080	GO:0006915, GO:0006955, GO:0009617, GO:0019835, GO:0032078, GO:0043065, GO:0043392, GO:0051354, GO:0051603, GO:0001772, GO:0005576, GO:0005634, GO:0004252, GO:0005515, GO:0042803	apoptotic process, immune response, response to bacterium, cytolysis, negative regulation of endodeoxyribonuclease activity, positive regulation of apoptotic process, negative regulation of DNA binding, negative regulation of oxidoreductase activity, proteolysis involved in cellular protein catabolic process, immunological synapse, extracellular region, nucleus, serine-type endopeptidase activity…
TNFRSF1A	0.000776967	0.00538977	0	-1.16931	0.268034	0.499724	0	-1.02547	0.894786	0.951637	-2	-1.33282	0.000202062	0.00707218	0	1.13983	0.0605594	0.17798	0	-1.14026	0.471542	0.753293	+2	1.29971	0.00180522	0.0165478		7132	TNF receptor superfamily member 1A	NF-kappaB Signaling; MAPK	hsa04010; hsa04060; hsa04064; hsa04071; hsa04210; hsa04380; hsa04668; hsa04920; hsa04931; hsa04932; hsa05010; hsa05014; hsa05142; hsa05145; hsa05152; hsa05160; hsa05164; hsa05166; hsa05168	GO:0003176, GO:0003177, GO:0003332, GO:0006693, GO:0006954, GO:0007249, GO:0008625, GO:0008630, GO:0010614, GO:0010803, GO:0016032, GO:0019221, GO:0033209, GO:0042531, GO:0042742, GO:0043123, GO:0045944, GO:0050728, GO:0050729, GO:0071260, GO:0071550, GO:0072659, GO:1902339, GO:1903140, GO:2000304, GO:0000139, GO:0002947, GO:0005576, GO:0005615, GO:0005886, GO:0005887, GO:0009986, GO:0016020, GO:…	aortic valve development, pulmonary valve development, negative regulation of extracellular matrix constituent secretion, prostaglandin metabolic process, inflammatory response, I-kappaB kinase/NF-kappaB signaling, extrinsic apoptotic signaling pathway via death domain receptors, intrinsic apoptotic signaling pathway in response to DNA damage, negative regulation of cardiac muscle hypertrophy, re…
DPP4	0.000816012	0.00561008	0	-1.39636	0.380034	0.61997	0	1.87611	0.187486	0.432229	+1	1.96792	0.024517	0.139837	-2	-2.74792	2.7156e-05	0.000550267	-1	-2.61973	0.00345128	0.110585	0	-1.04893	0.894437	0.947341		1803	dipeptidyl peptidase 4	Costimulatory Signaling; Lymphoid Compartment	hsa04974	GO:0001662, GO:0001666, GO:0006508, GO:0007155, GO:0008284, GO:0010716, GO:0031295, GO:0033632, GO:0035641, GO:0036343, GO:0042110, GO:0043542, GO:0046718, GO:0050796, GO:0005576, GO:0005765, GO:0005886, GO:0005925, GO:0009986, GO:0016020, GO:0016021, GO:0016324, GO:0030027, GO:0030139, GO:0031258, GO:0045121, GO:0046581, GO:0070062, GO:0071438, GO:0001618, GO:0002020, GO:0004252, GO:0005102, GO:…	behavioral fear response, response to hypoxia, proteolysis, cell adhesion, positive regulation of cell proliferation, negative regulation of extracellular matrix disassembly, T cell costimulation, regulation of cell-cell adhesion mediated by integrin, locomotory exploration behavior, psychomotor behavior, T cell activation, endothelial cell migration, viral entry into host cell, regulation of ins…
KLRD1	0.000877039	0.00597629	0	-1.13652	0.501659	0.723366	0	-2.72136	0.0625882	0.217085	-2	-2.28309	6.06251e-05	0.00404735	+1	2.00884	0.0112952	0.0599813	0	2.39446	0.167148	0.50418	0	-1.19196	0.51492	0.715683	Cytotoxic cells	3824	killer cell lectin like receptor D1	Antigen Presentation; Cytotoxicity; Lymphoid Compartment	hsa04612; hsa04650; hsa05332	GO:0002228, GO:0007166, GO:0045087, GO:0050776, GO:0005886, GO:0009897, GO:0016021, GO:0043235, GO:0004888, GO:0005515, GO:0023024, GO:0023030, GO:0030246, GO:1990405	natural killer cell mediated immunity, cell surface receptor signaling pathway, innate immune response, regulation of immune response, plasma membrane, external side of plasma membrane, integral component of membrane, receptor complex, transmembrane signaling receptor activity, protein binding, MHC class I protein complex binding, MHC class Ib protein binding, via antigen binding groove, carbohyd…
TP53	0.000922569	0.00620914	0	-1.12207	0.459023	0.690327	0	-1.13788	0.526764	0.759566	+1	1.33645	0.0345217	0.163078	-2	-1.4996	0.000197645	0.00287144	0	1.01409	0.471542	0.753293	-2	-1.52073	0.0014178	0.0145561		7157	tumor protein p53	DNA Damage Repair; Cell Proliferation; Apoptosis; Metabolic Stress; Wnt Signaling; Notch Signaling; PI3K-Akt; MAPK	hsa04010; hsa04071; hsa04110; hsa04115; hsa04151; hsa04210; hsa04211; hsa04310; hsa04722; hsa04919; hsa05014; hsa05016; hsa05160; hsa05161; hsa05162; hsa05166; hsa05168; hsa05169; hsa05200; hsa05202; hsa05203; hsa05205; hsa05206; hsa05210; hsa05212; hsa05213; hsa05214; hsa05215; hsa05216; hsa05217; hsa05218; hsa05219; hsa05220; hsa05222; hsa05223; hsa05230	GO:0000122, GO:0000733, GO:0001701, GO:0001756, GO:0001836, GO:0002244, GO:0002309, GO:0002326, GO:0002360, GO:0002931, GO:0006284, GO:0006289, GO:0006302, GO:0006355, GO:0006606, GO:0006914, GO:0006974, GO:0006977, GO:0006978, GO:0006983, GO:0007050, GO:0007179, GO:0007265, GO:0007275, GO:0007369, GO:0007406, GO:0007569, GO:0008104, GO:0008156, GO:0008283, GO:0008285, GO:0008340, GO:0009299, GO:…	negative regulation of transcription by RNA polymerase II, DNA strand renaturation, in utero embryonic development, somitogenesis, release of cytochrome c from mitochondria, hematopoietic progenitor cell differentiation, T cell proliferation involved in immune response, B cell lineage commitment, T cell lineage commitment, response to ischemia, base-excision repair, nucleotide-excision repair, do…
TBXAS1	0.000927338	0.00620914	+2	1.5234	0.00323979	0.0218828	+1	1.5289	0.00713581	0.0579519	0	-1.01161	0.729851	0.867262	+2	1.54109	0.00319321	0.0234169	0	-1.00361	0.879816	0.959573	+2	1.54665	0.00333587	0.0264806		6916	thromboxane A synthase 1		hsa01100; hsa04611	GO:0006690, GO:0019371, GO:0055114, GO:0005789, GO:0016021, GO:0004497, GO:0004796, GO:0005506, GO:0016705, GO:0020037, GO:0036134	icosanoid metabolic process, cyclooxygenase pathway, oxidation-reduction process, endoplasmic reticulum membrane, integral component of membrane, monooxygenase activity, thromboxane-A synthase activity, iron ion binding, oxidoreductase activity, acting on paired donors, with incorporation or reduction of molecular oxygen, heme binding, 12-hydroxyheptadecatrienoic acid synthase activity
RAD51C	0.000946945	0.00624273	+1	1.26487	0.0345406	0.124865	0	-1.05115	0.606637	0.820196	+2	1.3643	0.00118168	0.0233306	0	-1.07861	0.504167	0.703276	+1	1.32957	0.0176512	0.220107	-2	-1.43408	0.00153778	0.0151807		5889	RAD51 paralog C	DNA Damage Repair; Cell Proliferation	hsa03440; hsa03460	GO:0000722, GO:0000724, GO:0006281, GO:0006310, GO:0007062, GO:0007066, GO:0007141, GO:0007283, GO:0007596, GO:0010971, GO:0005634, GO:0005654, GO:0005657, GO:0005737, GO:0005739, GO:0005829, GO:0030054, GO:0033063, GO:0033065, GO:0043231, GO:0048471, GO:0048476, GO:0000400, GO:0003677, GO:0005515, GO:0005524, GO:0008094, GO:0008821	telomere maintenance via recombination, double-strand break repair via homologous recombination, DNA repair, DNA recombination, sister chromatid cohesion, female meiosis sister chromatid cohesion, male meiosis I, spermatogenesis, blood coagulation, positive regulation of G2/M transition of mitotic cell cycle, nucleus, nucleoplasm, replication fork, cytoplasm, mitochondrion, cytosol, cell junction…
EDN1	0.000949584	0.00624273	+2	1.94401	0.0081412	0.044459	0	-1.45418	0.197756	0.440093	0	1.03578	0.79944	0.894722	+2	1.87685	0.000431973	0.00519718	+2	2.82695	9.50101e-05	0.0243859	0	-1.50622	0.206306	0.402167		1906	endothelin 1	Angiogenesis; Hypoxia	hsa04066; hsa04668; hsa04916; hsa04933	GO:0000122, GO:0001516, GO:0001569, GO:0001701, GO:0001821, GO:0003100, GO:0006885, GO:0007166, GO:0007186, GO:0007193, GO:0007204, GO:0007205, GO:0007267, GO:0007507, GO:0007585, GO:0007589, GO:0008284, GO:0009953, GO:0010193, GO:0010259, GO:0010460, GO:0010469, GO:0010595, GO:0010613, GO:0010827, GO:0010870, GO:0014032, GO:0014065, GO:0014823, GO:0014824, GO:0014826, GO:0019229, GO:0019233, GO:…	negative regulation of transcription by RNA polymerase II, prostaglandin biosynthetic process, branching involved in blood vessel morphogenesis, in utero embryonic development, histamine secretion, regulation of systemic arterial blood pressure by endothelin, regulation of pH, cell surface receptor signaling pathway, G protein-coupled receptor signaling pathway, adenylate cyclase-inhibiting G pro…
TBP	0.000956677	0.00624273	+2	1.42086	0.000408391	0.00491346	+1	1.19015	0.0230658	0.121648	0	1.09359	0.0630262	0.236733	+2	1.29926	0.00253874	0.0195483	0	1.19384	0.0842605	0.388506	0	1.0883	0.418806	0.628618		6908	TATA-box binding protein			GO:0006357, GO:0006361, GO:0006362, GO:0006363, GO:0006366, GO:0006367, GO:0006383, GO:0007283, GO:0016032, GO:0042795, GO:0045815, GO:0045893, GO:0051123, GO:1901796, GO:0000790, GO:0001939, GO:0001940, GO:0005634, GO:0005654, GO:0005669, GO:0005672, GO:0005719, GO:0005737, GO:0032991, GO:0097550, GO:0000981, GO:0000987, GO:0000995, GO:0001047, GO:0001093, GO:0001103, GO:0005515, GO:0008134, GO:…	regulation of transcription by RNA polymerase II, transcription initiation from RNA polymerase I promoter, transcription elongation from RNA polymerase I promoter, termination of RNA polymerase I transcription, transcription by RNA polymerase II, transcription initiation from RNA polymerase II promoter, transcription by RNA polymerase III, spermatogenesis, viral process, snRNA transcription by RN…
CSF3R	0.000997975	0.00641392	+2	2.80719	0.000160256	0.00237302	0	-1.03598	0.941433	0.9796	0	1.18663	0.588496	0.792206	+2	2.36568	0.00056683	0.00651431	+1	2.90819	0.00193031	0.0958568	0	-1.22933	0.705537	0.848849	Neutrophils	1441	colony stimulating factor 3 receptor	Cytokine and Chemokine Signaling; JAK-STAT Signaling; PI3K-Akt; Myeloid Compartment	hsa04060; hsa04151; hsa04630; hsa04640; hsa05200	GO:0006952, GO:0007155, GO:0007165, GO:0019221, GO:0030593, GO:0036016, GO:0038156, GO:0045637, GO:0097186, GO:0005576, GO:0005886, GO:0005887, GO:0005515, GO:0038023, GO:0051916	defense response, cell adhesion, signal transduction, cytokine-mediated signaling pathway, neutrophil chemotaxis, cellular response to interleukin-3, interleukin-3-mediated signaling pathway, regulation of myeloid cell differentiation, amelogenesis, extracellular region, plasma membrane, integral component of plasma membrane, protein binding, signaling receptor activity, granulocyte colony-stimul…
IKBKB	0.000999573	0.00641392	0	1.09571	0.918491	0.964855	0	-1.07816	0.848491	0.928037	+2	1.54739	0.000576645	0.013455	-2	-1.41222	0.00838165	0.0467672	0	1.18136	0.70526	0.897603	-2	-1.66834	0.00386389	0.0291686		3551	inhibitor of nuclear factor kappa B kinase subunit beta	Costimulatory Signaling; Cytokine and Chemokine Signaling; Metabolic Stress; NF-kappaB Signaling; PI3K-Akt; MAPK	hsa04010; hsa04014; hsa04062; hsa04064; hsa04068; hsa04150; hsa04151; hsa04210; hsa04380; hsa04620; hsa04621; hsa04622; hsa04623; hsa04660; hsa04662; hsa04668; hsa04722; hsa04910; hsa04920; hsa04930; hsa04931; hsa04932; hsa05120; hsa05131; hsa05142; hsa05145; hsa05160; hsa05161; hsa05164; hsa05166; hsa05168; hsa05169; hsa05200; hsa05206; hsa05212; hsa05215; hsa05220; hsa05221; hsa05222	GO:0002223, GO:0002479, GO:0002756, GO:0006468, GO:0006954, GO:0007249, GO:0007252, GO:0009615, GO:0010803, GO:0016032, GO:0018105, GO:0030866, GO:0033209, GO:0035509, GO:0035666, GO:0038095, GO:0042325, GO:0043066, GO:0043123, GO:0045087, GO:0045893, GO:0045944, GO:0050852, GO:0051092, GO:0051403, GO:0070498, GO:0071356, GO:0072659, GO:1903140, GO:1903347, GO:0005634, GO:0005829, GO:0008385, GO:…	stimulatory C-type lectin receptor signaling pathway, antigen processing and presentation of exogenous peptide antigen via MHC class I, TAP-dependent, MyD88-independent toll-like receptor signaling pathway, protein phosphorylation, inflammatory response, I-kappaB kinase/NF-kappaB signaling, I-kappaB phosphorylation, response to virus, regulation of tumor necrosis factor-mediated signaling pathway…
ARID1A	0.00100827	0.00641628	+2	1.29577	0.00652687	0.0372273	0	1.09701	0.488888	0.729543	+2	1.3552	0.000134198	0.00574071	0	-1.04586	0.546232	0.735312	0	1.18118	0.169588	0.50418	-1	-1.23536	0.0329142	0.126089		8289	AT-rich interaction domain 1A	Epigenetic Regulation		GO:0000122, GO:0001704, GO:0001843, GO:0003205, GO:0003408, GO:0006337, GO:0006338, GO:0006344, GO:0006357, GO:0007566, GO:0019827, GO:0030520, GO:0030521, GO:0030900, GO:0042766, GO:0042921, GO:0043044, GO:0045893, GO:0048096, GO:0055007, GO:0060674, GO:1901998, GO:0000790, GO:0005634, GO:0005654, GO:0016514, GO:0071564, GO:0071565, GO:0000981, GO:0003677, GO:0003713, GO:0005515, GO:0016922, GO:…	negative regulation of transcription by RNA polymerase II, formation of primary germ layer, neural tube closure, cardiac chamber development, optic cup formation involved in camera-type eye development, nucleosome disassembly, chromatin remodeling, maintenance of chromatin silencing, regulation of transcription by RNA polymerase II, embryo implantation, stem cell population maintenance, intracell…
LOXL2	0.00102426	0.00646462	0	1.35629	0.204383	0.413057	0	1.13438	0.713204	0.866194	-1	-1.83907	0.00852551	0.072139	+2	2.49432	0.000264232	0.00356946	0	1.19562	0.570138	0.823652	+1	2.08621	0.0166073	0.0799228		4017	lysyl oxidase like 2	Matrix Remodeling and Metastasis		GO:0000122, GO:0001666, GO:0001837, GO:0001935, GO:0002040, GO:0006464, GO:0007155, GO:0007568, GO:0010718, GO:0016192, GO:0018057, GO:0022900, GO:0030199, GO:0032332, GO:0043542, GO:0045892, GO:0046688, GO:0070828, GO:1902455, GO:0000785, GO:0005604, GO:0005615, GO:0005634, GO:0005654, GO:0005783, GO:0016020, GO:0062023, GO:0004720, GO:0005044, GO:0005507, GO:0005509, GO:0005515, GO:0009055, GO:…	negative regulation of transcription by RNA polymerase II, response to hypoxia, epithelial to mesenchymal transition, endothelial cell proliferation, sprouting angiogenesis, cellular protein modification process, cell adhesion, aging, positive regulation of epithelial to mesenchymal transition, vesicle-mediated transport, peptidyl-lysine oxidation, electron transport chain, collagen fibril organi…
CEBPB	0.00103398	0.00646651	0	1.03378	0.624617	0.787161	0	-1.02795	0.96484	0.986623	-2	-1.39638	0.00266144	0.0409861	+2	1.44355	0.00102039	0.0100731	0	1.06267	0.649816	0.871705	+2	1.35841	0.00725861	0.0461912		1051	CCAAT enhancer binding protein beta	Metabolic Stress; Myeloid Compartment	hsa04668; hsa05152; hsa05202	GO:0000122, GO:0001541, GO:0001892, GO:0006355, GO:0006366, GO:0006953, GO:0006954, GO:0006955, GO:0007613, GO:0030182, GO:0032753, GO:0033598, GO:0034976, GO:0042130, GO:0042742, GO:0043524, GO:0045408, GO:0045600, GO:0045669, GO:0045670, GO:0045893, GO:0045944, GO:0050729, GO:0050873, GO:0060644, GO:0060850, GO:0070059, GO:0070169, GO:0071222, GO:0071230, GO:0071347, GO:0071407, GO:0072574, GO:…	negative regulation of transcription by RNA polymerase II, ovarian follicle development, embryonic placenta development, regulation of transcription, DNA-templated, transcription by RNA polymerase II, acute-phase response, inflammatory response, immune response, memory, neuron differentiation, positive regulation of interleukin-4 production, mammary gland epithelial cell proliferation, response t…
SAMD9	0.00104136	0.00646651	0	-1.03632	0.724371	0.848958	0	1.36414	0.133801	0.350431	-1	-1.45079	0.00613219	0.0613219	+1	1.39995	0.0247793	0.0973472	0	-1.41369	0.116681	0.444775	+2	1.97909	0.00038288	0.00566957		54809	sterile alpha motif domain containing 9			GO:0034058, GO:0005737, GO:0005829, GO:0043231, GO:0005515	endosomal vesicle fusion, cytoplasm, cytosol, intracellular membrane-bounded organelle, protein binding
GPC4	0.00107066	0.00659528	0	1.92537	0.0544035	0.169598	+1	2.58551	0.007866	0.0605682	+2	2.5384	0.000284115	0.00875073	-1	-1.31839	0.0258825	0.100148	0	-1.34286	0.287209	0.624721	0	1.01856	0.814365	0.895801		2239	glypican 4	Wnt Signaling	hsa04310	GO:0001523, GO:0006024, GO:0006027, GO:0009966, GO:0060071, GO:0098696, GO:0099560, GO:1905606, GO:0005634, GO:0005796, GO:0005886, GO:0009897, GO:0043202, GO:0062023, GO:0070062, GO:0098978, GO:0099026, GO:1904929	retinoid metabolic process, glycosaminoglycan biosynthetic process, glycosaminoglycan catabolic process, regulation of signal transduction, Wnt signaling pathway, planar cell polarity pathway, regulation of neurotransmitter receptor localization to postsynaptic specialization membrane, synaptic membrane adhesion, regulation of presynapse assembly, nucleus, Golgi lumen, plasma membrane, external s…
IGF2R	0.00110889	0.00677653	+2	1.40981	0.000881615	0.00817884	+2	1.48522	0.00312262	0.0333947	0	1.16514	0.175622	0.430666	+1	1.20999	0.0136953	0.0671678	0	-1.05349	0.649816	0.871705	+1	1.27471	0.021032	0.0936107		3482	insulin like growth factor 2 receptor	Interferon Signaling; Cytotoxicity; Lymphoid Compartment	hsa04142; hsa04144	GO:0001889, GO:0006898, GO:0007165, GO:0007186, GO:0007283, GO:0009791, GO:0031100, GO:0032526, GO:0043065, GO:0043312, GO:0048009, GO:0061024, GO:0005641, GO:0005765, GO:0005768, GO:0005769, GO:0005770, GO:0005794, GO:0005802, GO:0005886, GO:0005887, GO:0005925, GO:0009986, GO:0016020, GO:0030118, GO:0030133, GO:0030139, GO:0030140, GO:0030665, GO:0030667, GO:0032588, GO:0048471, GO:0070062, GO:…	liver development, receptor-mediated endocytosis, signal transduction, G protein-coupled receptor signaling pathway, spermatogenesis, post-embryonic development, animal organ regeneration, response to retinoic acid, positive regulation of apoptotic process, neutrophil degranulation, insulin-like growth factor receptor signaling pathway, membrane organization, nuclear envelope lumen, lysosomal mem…
AXL	0.00112878	0.00684378	-2	-1.76758	0.000604228	0.00628724	-1	-1.44571	0.0230658	0.121648	0	-1.13369	0.445359	0.695592	-2	-1.55914	0.00139551	0.0127921	0	-1.22264	0.107804	0.441537	0	-1.27522	0.0769875	0.21599		558	AXL receptor tyrosine kinase			GO:0001764, GO:0001961, GO:0001974, GO:0006909, GO:0006954, GO:0007165, GO:0007283, GO:0018108, GO:0021885, GO:0031100, GO:0031668, GO:0032689, GO:0032720, GO:0032825, GO:0032940, GO:0034101, GO:0034446, GO:0035457, GO:0042698, GO:0043277, GO:0043491, GO:0043524, GO:0045087, GO:0046718, GO:0048010, GO:0048469, GO:0048549, GO:0051250, GO:0060068, GO:0070301, GO:0071222, GO:0097028, GO:0097350, GO:…	neuron migration, positive regulation of cytokine-mediated signaling pathway, blood vessel remodeling, phagocytosis, inflammatory response, signal transduction, spermatogenesis, peptidyl-tyrosine phosphorylation, forebrain cell migration, animal organ regeneration, cellular response to extracellular stimulus, negative regulation of interferon-gamma production, negative regulation of tumor necrosi…
PKM	0.00114477	0.00688653	0	-1.1297	0.531183	0.736956	0	1.23952	0.0538497	0.195586	-1	-1.33383	0.00961552	0.0763294	0	1.18069	0.13871	0.320741	-1	-1.40028	0.0448786	0.295355	+2	1.6533	0.000144074	0.0030811		5315	pyruvate kinase M1/2	Metabolic Stress	hsa00010; hsa00230; hsa00620; hsa01100; hsa01200; hsa01230; hsa04922; hsa04930; hsa05203; hsa05230	GO:0001666, GO:0001889, GO:0006754, GO:0007584, GO:0009629, GO:0012501, GO:0014870, GO:0031100, GO:0042866, GO:0043312, GO:0043403, GO:0051289, GO:0061621, GO:1903672, GO:0005576, GO:0005634, GO:0005737, GO:0005739, GO:0005829, GO:0005929, GO:0031982, GO:0034774, GO:0062023, GO:0070062, GO:1902912, GO:1903561, GO:1904813, GO:0000287, GO:0003723, GO:0004743, GO:0005515, GO:0005524, GO:0016301, GO:…	response to hypoxia, liver development, ATP biosynthetic process, response to nutrient, response to gravity, programmed cell death, response to muscle inactivity, animal organ regeneration, pyruvate biosynthetic process, neutrophil degranulation, skeletal muscle tissue regeneration, protein homotetramerization, canonical glycolysis, positive regulation of sprouting angiogenesis, extracellular reg…
DEPTOR	0.00115661	0.00690378	+1	2.01519	0.0116118	0.0573144	+2	2.32493	0.00279884	0.0316928	0	1.35747	0.350601	0.636705	+1	1.48452	0.0165246	0.0748467	0	-1.1537	0.253765	0.601229	+2	1.71269	0.0014178	0.0145561		64798	DEP domain containing MTOR interacting protein	Autophagy; Metabolic Stress		GO:0006469, GO:0032007, GO:0035556, GO:0045792, GO:2001236, GO:0005515	negative regulation of protein kinase activity, negative regulation of TOR signaling, intracellular signal transduction, negative regulation of cell size, regulation of extrinsic apoptotic signaling pathway, protein binding
PRLR	0.00120842	0.00715758	+2	8.20485	0.000279357	0.00352631	0	3.11427	0.0646439	0.22321	+2	4.27855	0.00122056	0.0234957	0	1.91767	0.354896	0.569312	0	2.6346	0.19188	0.528754	0	-1.37385	0.626718	0.794052		5618	prolactin receptor	JAK-STAT Signaling; Cytotoxicity; PI3K-Akt	hsa04060; hsa04080; hsa04151; hsa04630; hsa04917	GO:0006694, GO:0007166, GO:0007171, GO:0007566, GO:0007595, GO:0038161, GO:0042110, GO:0042976, GO:0043066, GO:0060397, GO:0120162, GO:0005576, GO:0005886, GO:0009986, GO:0016021, GO:0031904, GO:0004925, GO:0005515, GO:0017046, GO:0042803, GO:0042978, GO:0046872	steroid biosynthetic process, cell surface receptor signaling pathway, activation of transmembrane receptor protein tyrosine kinase activity, embryo implantation, lactation, prolactin signaling pathway, T cell activation, activation of Janus kinase activity, negative regulation of apoptotic process, JAK-STAT cascade involved in growth hormone signaling pathway, positive regulation of cold-induced…
HIF1A	0.00122798	0.00721791	0	-1.07351	0.882483	0.946396	+2	1.64312	0.00250505	0.0301389	0	-1.18084	0.206944	0.47284	0	1.09999	0.38876	0.595119	-1	-1.7639	0.00121401	0.0958568	+2	1.94027	8.52793e-05	0.00211823		3091	hypoxia inducible factor 1 subunit alpha	Autophagy; Metabolic Stress; Hypoxia; Notch Signaling	hsa04066; hsa04150; hsa04919; hsa05200; hsa05205; hsa05211; hsa05230; hsa05231	GO:0001525, GO:0001666, GO:0001755, GO:0001837, GO:0001892, GO:0001922, GO:0001938, GO:0001947, GO:0002052, GO:0002248, GO:0003151, GO:0003208, GO:0006089, GO:0006355, GO:0006366, GO:0006879, GO:0007165, GO:0007595, GO:0008542, GO:0010039, GO:0010468, GO:0010573, GO:0010575, GO:0010628, GO:0010629, GO:0010634, GO:0010870, GO:0014850, GO:0016239, GO:0016567, GO:0016579, GO:0019221, GO:0019896, GO:…	angiogenesis, response to hypoxia, neural crest cell migration, epithelial to mesenchymal transition, embryonic placenta development, B-1 B cell homeostasis, positive regulation of endothelial cell proliferation, heart looping, positive regulation of neuroblast proliferation, connective tissue replacement involved in inflammatory response wound healing, outflow tract morphogenesis, cardiac ventri…
FOSL1	0.00128173	0.00747674	-2	-2.76456	0.00232899	0.0174109	0	-2.07079	0.352736	0.614495	-2	-3.57404	0.000544254	0.0130961	0	1.29281	0.334429	0.549849	0	-1.33503	0.126104	0.462381	0	1.72593	0.0585333	0.181737		8061	FOS like 1, AP-1 transcription factor subunit	Wnt Signaling; Myeloid Compartment	hsa04310; hsa04380; hsa05166	GO:0001701, GO:0006357, GO:0006366, GO:0006935, GO:0006968, GO:0007296, GO:0007565, GO:0007612, GO:0008284, GO:0008285, GO:0009612, GO:0009615, GO:0009629, GO:0031668, GO:0032570, GO:0034097, GO:0042542, GO:0043065, GO:0045787, GO:0045944, GO:0051091, GO:0051412, GO:0051591, GO:0060674, GO:0061614, GO:2000144, GO:0005654, GO:0005829, GO:0042734, GO:0043005, GO:0000978, GO:0000981, GO:0001228, GO:…	in utero embryonic development, regulation of transcription by RNA polymerase II, transcription by RNA polymerase II, chemotaxis, cellular defense response, vitellogenesis, female pregnancy, learning, positive regulation of cell proliferation, negative regulation of cell proliferation, response to mechanical stimulus, response to virus, response to gravity, cellular response to extracellular stim…
IFI16	0.00139933	0.00810141	-2	-2.12677	6.51779e-05	0.00119493	0	-1.06774	0.488888	0.729543	0	-1.14494	0.79944	0.894722	-2	-1.85755	0.00108715	0.0105963	-1	-1.99184	0.00593278	0.144465	0	1.0723	0.798548	0.892427		3428	interferon gamma inducible protein 16	Interferon Signaling; Cytotoxicity		GO:0000122, GO:0001819, GO:0002218, GO:0006914, GO:0006954, GO:0008283, GO:0010506, GO:0030097, GO:0030099, GO:0030224, GO:0032481, GO:0032731, GO:0035458, GO:0040029, GO:0042149, GO:0042771, GO:0043392, GO:0045071, GO:0045087, GO:0045824, GO:0045892, GO:0045944, GO:0051607, GO:0071479, GO:0072332, GO:0097202, GO:2000117, GO:0005634, GO:0005654, GO:0005730, GO:0005829, GO:0016020, GO:0016607, GO:…	negative regulation of transcription by RNA polymerase II, positive regulation of cytokine production, activation of innate immune response, autophagy, inflammatory response, cell proliferation, regulation of autophagy, hemopoiesis, myeloid cell differentiation, monocyte differentiation, positive regulation of type I interferon production, positive regulation of interleukin-1 beta production, cel…
MYCT1	0.00142362	0.0081805	-2	-1.99183	0.000803181	0.00763517	-1	-1.83224	0.0086601	0.0635074	0	-1.2237	0.216585	0.483394	-2	-1.62771	0.00838165	0.0467672	0	-1.0871	0.544622	0.806459	-1	-1.49729	0.0279304	0.113191		80177	MYC target 1			GO:0005654, GO:0043231	nucleoplasm, intracellular membrane-bounded organelle
OTOA	0.00145987	0.00832667	0	-1.77578	0.0601335	0.183737	-1	-2.25054	0.00961724	0.0667142	0	1.25473	0.428203	0.689649	-2	-2.22812	0.00501014	0.0326933	0	1.26735	0.457811	0.751629	-2	-2.8238	0.00147748	0.0149692		146183	otoancorin			GO:0007605, GO:0019226, GO:0005576, GO:0005886, GO:0016324, GO:0031225	sensory perception of sound, transmission of nerve impulse, extracellular region, plasma membrane, apical plasma membrane, anchored component of membrane
FCN1	0.00152791	0.00865066	0	-1.60061	0.116142	0.287555	0	-1.62141	0.187486	0.432229	0	1.49064	0.0971039	0.302712	-2	-2.38593	0.000327024	0.00419681	0	1.01299	0.879816	0.959573	-2	-2.41694	0.00446417	0.0318279		2219	ficolin 1	Myeloid Compartment		GO:0001867, GO:0002752, GO:0006956, GO:0007186, GO:0034394, GO:0043312, GO:0043654, GO:0046597, GO:2000484, GO:0005576, GO:0005581, GO:0031232, GO:0034774, GO:0062023, GO:1904813, GO:0001664, GO:0005515, GO:0008329, GO:0030246, GO:0033691, GO:0046872	complement activation, lectin pathway, cell surface pattern recognition receptor signaling pathway, complement activation, G protein-coupled receptor signaling pathway, protein localization to cell surface, neutrophil degranulation, recognition of apoptotic cell, negative regulation of viral entry into host cell, positive regulation of interleukin-8 secretion, extracellular region, collagen trime…
CXCL10	0.00159467	0.00896274	-2	-2.74321	0.00445431	0.0278847	0	-1.46512	0.337538	0.597481	-2	-2.91804	8.27449e-05	0.00480112	0	1.06373	0.878629	0.939645	0	-1.87234	0.304966	0.636379	0	1.99167	0.171275	0.355476		3627	C-X-C motif chemokine ligand 10	Cytokine and Chemokine Signaling; Lymphoid Compartment	hsa04060; hsa04062; hsa04620; hsa04622; hsa04623; hsa04668; hsa05164	GO:0006935, GO:0007165, GO:0007166, GO:0007186, GO:0007189, GO:0007267, GO:0007517, GO:0008015, GO:0008284, GO:0009409, GO:0010332, GO:0010469, GO:0010818, GO:0010819, GO:0010996, GO:0016525, GO:0019221, GO:0033280, GO:0034605, GO:0042118, GO:0042127, GO:0042981, GO:0045662, GO:0045859, GO:0045944, GO:0050918, GO:0051281, GO:0051607, GO:0070098, GO:0071222, GO:0090026, GO:1901509, GO:1901740, GO:…	chemotaxis, signal transduction, cell surface receptor signaling pathway, G protein-coupled receptor signaling pathway, adenylate cyclase-activating G protein-coupled receptor signaling pathway, cell-cell signaling, muscle organ development, blood circulation, positive regulation of cell proliferation, response to cold, response to gamma radiation, regulation of signaling receptor activity, T cel…
CD48	0.001695	0.00942088	-1	-1.91202	0.0133233	0.0621754	-2	-2.33959	0.00199793	0.0268768	0	-1.15422	0.461115	0.712969	-1	-1.65654	0.0270271	0.101516	0	1.22363	0.270143	0.611795	-2	-2.02698	0.00195385	0.0174938		962	CD48 molecule	Costimulatory Signaling; Lymphoid Compartment	hsa04650	GO:0002819, GO:0006952, GO:0050900, GO:0005886, GO:0016020, GO:0031225, GO:0031226, GO:0045121, GO:0070062, GO:0003823, GO:0005515, GO:0038023	regulation of adaptive immune response, defense response, leukocyte migration, plasma membrane, membrane, anchored component of membrane, intrinsic component of plasma membrane, membrane raft, extracellular exosome, antigen binding, protein binding, signaling receptor activity
SOX11	0.00170065	0.00942088	+2	5.74751	0.000142565	0.0021701	0	1.39784	0.39536	0.666142	+1	2.40221	0.0308346	0.156059	+1	2.39259	0.0257092	0.100148	+1	4.1117	0.021314	0.231152	0	-1.71851	0.686805	0.83545		6664	SRY-box 11	Wnt Signaling		GO:0000122, GO:0001501, GO:0001822, GO:0001841, GO:0002089, GO:0003151, GO:0003211, GO:0003357, GO:0008284, GO:0010628, GO:0010629, GO:0014003, GO:0014009, GO:0014032, GO:0017015, GO:0021510, GO:0021782, GO:0030182, GO:0030513, GO:0035332, GO:0035914, GO:0045666, GO:0045669, GO:0045778, GO:0045893, GO:0045944, GO:0046887, GO:0048485, GO:0048557, GO:0048704, GO:0050672, GO:0050769, GO:0060022, GO:…	negative regulation of transcription by RNA polymerase II, skeletal system development, kidney development, neural tube formation, lens morphogenesis in camera-type eye, outflow tract morphogenesis, cardiac ventricle formation, noradrenergic neuron differentiation, positive regulation of cell proliferation, positive regulation of gene expression, negative regulation of gene expression, oligodendr…
CBLC	0.00175226	0.00963742	-2	-1.97038	0.00849974	0.0460901	-2	-3.29148	0.00224877	0.0279282	-2	-2.42874	0.00132515	0.0242945	0	1.23262	0.871066	0.939645	0	1.67048	0.265656	0.611795	0	-1.35522	0.295959	0.504177		23624	Cbl proto-oncogene C	Cytotoxicity	hsa04012; hsa04120; hsa04144; hsa04660; hsa04910; hsa05100; hsa05200; hsa05205; hsa05220	GO:0006511, GO:0007166, GO:0007175, GO:0016567, GO:0042059, GO:0043407, GO:0001784, GO:0005154, GO:0005509, GO:0008270, GO:0017124, GO:0061630	ubiquitin-dependent protein catabolic process, cell surface receptor signaling pathway, negative regulation of epidermal growth factor-activated receptor activity, protein ubiquitination, negative regulation of epidermal growth factor receptor signaling pathway, negative regulation of MAP kinase activity, phosphotyrosine residue binding, epidermal growth factor receptor binding, calcium ion bindi…
HDC	0.00180756	0.00983302	0	-1.4971	0.346087	0.584401	0	1.01989	0.691367	0.851764	+1	1.91716	0.0201892	0.124561	-2	-2.87018	0.000405499	0.0049561	0	-1.52688	0.791267	0.937347	-1	-1.87977	0.0138341	0.0729605	Mast cells	3067	histidine decarboxylase		hsa01100	GO:0001694, GO:0006547, GO:0006548, GO:0042423, GO:0005829, GO:0004398, GO:0005515, GO:0030170	histamine biosynthetic process, histidine metabolic process, histidine catabolic process, catecholamine biosynthetic process, cytosol, histidine decarboxylase activity, protein binding, pyridoxal phosphate binding
SMAD5	0.00181336	0.00983302	+2	1.42798	0.000143734	0.0021701	+1	1.29443	0.0230658	0.121648	0	1.03363	0.710338	0.85865	+2	1.38153	0.004458	0.0295919	0	1.10317	0.342551	0.671157	0	1.25232	0.0806033	0.219309		4090	SMAD family member 5	TGF-beta Signaling	hsa04350; hsa04550	GO:0000122, GO:0001657, GO:0001880, GO:0002051, GO:0006468, GO:0007165, GO:0007179, GO:0007281, GO:0009880, GO:0030218, GO:0030509, GO:0045669, GO:0045893, GO:0051216, GO:0060048, GO:0060348, GO:0060395, GO:0071407, GO:1901522, GO:0005634, GO:0005654, GO:0005667, GO:0005737, GO:0005829, GO:0032991, GO:0071141, GO:0000978, GO:0000981, GO:0005515, GO:0017151, GO:0030618, GO:0031625, GO:0046872	negative regulation of transcription by RNA polymerase II, ureteric bud development, Mullerian duct regression, osteoblast fate commitment, protein phosphorylation, signal transduction, transforming growth factor beta receptor signaling pathway, germ cell development, embryonic pattern specification, erythrocyte differentiation, BMP signaling pathway, positive regulation of osteoblast differentia…
ATM	0.00183083	0.00985833	+2	1.43894	0.000803181	0.00763517	+1	1.30455	0.0250442	0.126868	0	1.09143	0.429911	0.689649	+2	1.3184	0.0022589	0.0177485	0	1.10302	0.181985	0.515047	0	1.19527	0.0882366	0.232679		472	ATM serine/threonine kinase	DNA Damage Repair; Cell Proliferation; Metabolic Stress	hsa04064; hsa04068; hsa04110; hsa04115; hsa04210; hsa05166; hsa05202; hsa05206	GO:0000724, GO:0000729, GO:0001541, GO:0001666, GO:0001756, GO:0002331, GO:0002377, GO:0006260, GO:0006303, GO:0006468, GO:0006974, GO:0006975, GO:0006977, GO:0007050, GO:0007094, GO:0007131, GO:0007140, GO:0007143, GO:0007165, GO:0007420, GO:0007507, GO:0008340, GO:0009791, GO:0010212, GO:0010506, GO:0010628, GO:0016572, GO:0018105, GO:0030335, GO:0030889, GO:0032210, GO:0032212, GO:0033129, GO:…	double-strand break repair via homologous recombination, DNA double-strand break processing, ovarian follicle development, response to hypoxia, somitogenesis, pre-B cell allelic exclusion, immunoglobulin production, DNA replication, double-strand break repair via nonhomologous end joining, protein phosphorylation, cellular response to DNA damage stimulus, DNA damage induced protein phosphorylatio…
CEP55	0.00187164	0.0100081	-2	-3.49159	0.00170767	0.0139884	-1	-2.98633	0.0114719	0.07615	0	-1.20463	0.357409	0.63862	-2	-2.89846	0.00540021	0.0346513	0	-1.16919	1	1	-1	-2.47903	0.0311766	0.120633		55165	centrosomal protein 55	Cell Proliferation		GO:0000281, GO:0014066, GO:0045184, GO:0061952, GO:0072001, GO:1904888, GO:0005813, GO:0005814, GO:0005815, GO:0005886, GO:0016020, GO:0030496, GO:0032154, GO:0045171, GO:0090543, GO:0005515	mitotic cytokinesis, regulation of phosphatidylinositol 3-kinase signaling, establishment of protein localization, midbody abscission, renal system development, cranial skeletal system development, centrosome, centriole, microtubule organizing center, plasma membrane, membrane, midbody, cleavage furrow, intercellular bridge, Flemming body, protein binding
IFNGR2	0.0018897	0.0100349	+2	1.34255	0.00520064	0.0315314	+2	1.4597	0.000976905	0.0179099	+2	1.25298	0.00201278	0.0344409	0	1.07148	0.524988	0.720571	0	-1.08726	0.649816	0.871705	0	1.16498	0.263435	0.46631		3460	interferon gamma receptor 2	Interferon Signaling; JAK-STAT Signaling; Hypoxia	hsa04060; hsa04066; hsa04380; hsa04630; hsa04650; hsa05132; hsa05140; hsa05142; hsa05145; hsa05152; hsa05162; hsa05164; hsa05168; hsa05321	GO:0007166, GO:0009615, GO:0060333, GO:0060334, GO:0000139, GO:0005783, GO:0005789, GO:0005886, GO:0005887, GO:0030659, GO:0004906	cell surface receptor signaling pathway, response to virus, interferon-gamma-mediated signaling pathway, regulation of interferon-gamma-mediated signaling pathway, Golgi membrane, endoplasmic reticulum, endoplasmic reticulum membrane, plasma membrane, integral component of plasma membrane, cytoplasmic vesicle membrane, interferon-gamma receptor activity
TNFRSF4	0.00197864	0.0104353	+2	3.19157	0.00438006	0.0278731	0	1.99939	0.132929	0.350431	0	-1.14219	0.669666	0.835778	+2	3.64537	0.00051448	0.0060946	0	1.59627	0.365684	0.691835	+1	2.28368	0.041114	0.146564		7293	TNF receptor superfamily member 4	NF-kappaB Signaling	hsa04060	GO:0006955, GO:0030890, GO:0033209, GO:0042098, GO:0043433, GO:0045892, GO:0046718, GO:0051024, GO:0005886, GO:0005887, GO:0009986, GO:0001618, GO:0005515	immune response, positive regulation of B cell proliferation, tumor necrosis factor-mediated signaling pathway, T cell proliferation, negative regulation of DNA-binding transcription factor activity, negative regulation of transcription, DNA-templated, viral entry into host cell, positive regulation of immunoglobulin secretion, plasma membrane, integral component of plasma membrane, cell surface,…
PECAM1	0.00200179	0.0104856	+1	1.47126	0.048726	0.156329	0	1.5517	0.0538497	0.195586	0	-1.07074	0.385449	0.650868	+2	1.57533	0.0022589	0.0177485	0	-1.05468	0.939742	0.985832	+2	1.66146	0.00101707	0.0111878		5175	platelet and endothelial cell adhesion molecule 1	Immune Cell Adhesion and Migration; Matrix Remodeling and Metastasis	hsa04514; hsa04670; hsa05144	GO:0001525, GO:0001886, GO:0002576, GO:0006909, GO:0007156, GO:0007159, GO:0007165, GO:0007266, GO:0008037, GO:0030198, GO:0030334, GO:0035696, GO:0042060, GO:0042531, GO:0043312, GO:0043542, GO:0050900, GO:0050904, GO:0072011, GO:0072672, GO:0090673, GO:0098742, GO:0005615, GO:0005886, GO:0009897, GO:0016021, GO:0030485, GO:0030667, GO:0031092, GO:0044291, GO:0045121, GO:0070062, GO:0005515, GO:…	angiogenesis, endothelial cell morphogenesis, platelet degranulation, phagocytosis, homophilic cell adhesion via plasma membrane adhesion molecules, leukocyte cell-cell adhesion, signal transduction, Rho protein signal transduction, cell recognition, extracellular matrix organization, regulation of cell migration, monocyte extravasation, wound healing, positive regulation of tyrosine phosphorylat…
MET	0.00204915	0.0106611	-2	-2.00588	0.00323979	0.0218828	0	1.11978	0.802698	0.911619	-1	-1.78685	0.00818716	0.072139	0	-1.12258	0.321454	0.535757	-1	-2.24615	0.00675422	0.144465	+1	2.00089	0.0147107	0.0740342		4233	MET proto-oncogene, receptor tyrosine kinase	Metabolic Stress; PI3K-Akt; MAPK	hsa04014; hsa04015; hsa04060; hsa04144; hsa04151; hsa04360; hsa04510; hsa04520; hsa05100; hsa05120; hsa05144; hsa05200; hsa05202; hsa05205; hsa05206; hsa05211; hsa05218; hsa05230	GO:0000165, GO:0001886, GO:0007165, GO:0007166, GO:0010507, GO:0018108, GO:0031116, GO:0035024, GO:0035635, GO:0045944, GO:0048012, GO:0048754, GO:0050918, GO:0051497, GO:0051897, GO:0061436, GO:0070495, GO:0071526, GO:1901299, GO:1905098, GO:2001028, GO:0005576, GO:0005886, GO:0009925, GO:0009986, GO:0016021, GO:0004713, GO:0005515, GO:0005524, GO:0019903, GO:0042802	MAPK cascade, endothelial cell morphogenesis, signal transduction, cell surface receptor signaling pathway, negative regulation of autophagy, peptidyl-tyrosine phosphorylation, positive regulation of microtubule polymerization, negative regulation of Rho protein signal transduction, entry of bacterium into host cell, positive regulation of transcription by RNA polymerase II, hepatocyte growth fac…
TBX21	0.00216062	0.0111656	-2	-2.24069	0.00582133	0.0339577	-2	-3.333	0.00274697	0.0316928	0	-1.37865	0.0661725	0.243793	0	-1.62528	0.13988	0.321516	0	1.48749	0.23409	0.58567	-1	-2.41758	0.0127301	0.0685467	Th1 cells	30009	T-box 21	Lymphoid Compartment	hsa05321	GO:0000122, GO:0006355, GO:0007275, GO:0009615, GO:0030217, GO:0032703, GO:0043161, GO:0045580, GO:0045892, GO:0045893, GO:0048304, GO:0071310, GO:0072676, GO:2000320, GO:2000329, GO:2000552, GO:0005634, GO:0043025, GO:0000981, GO:0001227, GO:0003700, GO:0005515, GO:0043565, GO:0044212	negative regulation of transcription by RNA polymerase II, regulation of transcription, DNA-templated, multicellular organism development, response to virus, T cell differentiation, negative regulation of interleukin-2 production, proteasome-mediated ubiquitin-dependent protein catabolic process, regulation of T cell differentiation, negative regulation of transcription, DNA-templated, positive r…
CD247	0.00226212	0.0115497	-2	-2.86307	0.00645986	0.0372273	-1	-3.4441	0.0108421	0.0732317	0	-1.18429	0.378318	0.648785	-2	-2.41753	0.0067386	0.0410657	0	1.20294	0.743523	0.924322	-1	-2.90815	0.0123539	0.0669893		919	CD247 molecule	Costimulatory Signaling	hsa04650; hsa04660; hsa05142	GO:0002250, GO:0032623, GO:0038096, GO:0050690, GO:0050776, GO:0050852, GO:0051289, GO:0070207, GO:2000010, GO:0005737, GO:0005886, GO:0016021, GO:0042101, GO:0004888, GO:0005515, GO:0042802, GO:0042803, GO:1990782	adaptive immune response, interleukin-2 production, Fc-gamma receptor signaling pathway involved in phagocytosis, regulation of defense response to virus by virus, regulation of immune response, T cell receptor signaling pathway, protein homotetramerization, protein homotrimerization, positive regulation of protein localization to cell surface, cytoplasm, plasma membrane, integral component of me…
TSLP	0.00226495	0.0115497	0	-2.18122	0.0846969	0.234592	-2	-3.66688	0.00202449	0.0268768	0	1.10275	0.499124	0.735992	-1	-2.40534	0.0207594	0.0870218	0	1.68112	0.217139	0.561064	-2	-4.04366	0.00198335	0.0175537		85480	thymic stromal lymphopoietin	Costimulatory Signaling; JAK-STAT Signaling	hsa04060; hsa04630	GO:0001961, GO:0008284, GO:0010469, GO:0032722, GO:0032733, GO:0032736, GO:0032754, GO:0032755, GO:0033005, GO:0038111, GO:0042531, GO:0043066, GO:0050729, GO:0071654, GO:0071657, GO:1904894, GO:2000664, GO:0005576, GO:0005615, GO:0005125, GO:0005139	positive regulation of cytokine-mediated signaling pathway, positive regulation of cell proliferation, regulation of signaling receptor activity, positive regulation of chemokine production, positive regulation of interleukin-10 production, positive regulation of interleukin-13 production, positive regulation of interleukin-5 production, positive regulation of interleukin-6 production, positive r…
BRCA2	0.00234635	0.0118543	+2	1.6642	0.00875187	0.0467647	+1	1.49449	0.0465801	0.183932	0	-1.00742	0.493526	0.732207	+2	1.67656	0.00167633	0.0146679	0	1.11356	0.448404	0.739339	+1	1.50559	0.0100916	0.0575598		675	BRCA2 DNA repair associated	DNA Damage Repair; Cell Proliferation	hsa03440; hsa03460; hsa05200; hsa05212	GO:0000281, GO:0000722, GO:0000724, GO:0001556, GO:0001833, GO:0006289, GO:0006302, GO:0006978, GO:0007141, GO:0007283, GO:0007420, GO:0007569, GO:0008585, GO:0010165, GO:0010225, GO:0010332, GO:0030097, GO:0032465, GO:0033600, GO:0042771, GO:0043966, GO:0043967, GO:0045893, GO:0045931, GO:0048478, GO:0051298, GO:0070200, GO:1990426, GO:0000784, GO:0000800, GO:0005634, GO:0005654, GO:0005813, GO:…	mitotic cytokinesis, telomere maintenance via recombination, double-strand break repair via homologous recombination, oocyte maturation, inner cell mass cell proliferation, nucleotide-excision repair, double-strand break repair, DNA damage response, signal transduction by p53 class mediator resulting in transcription of p21 class mediator, male meiosis I, spermatogenesis, brain development, cell …
MAML2	0.00235546	0.0118543	0	1.01192	0.936562	0.973215	0	1.18917	0.267802	0.532837	+2	1.41839	0.00231674	0.0387802	-2	-1.40168	0.0018908	0.0159991	0	-1.17516	0.304966	0.636379	0	-1.19276	0.0607955	0.186504		23373	CREB regulated transcription coactivator 1	Notch Signaling	hsa04330	GO:0007613, GO:0016032, GO:0032793, GO:0043153, GO:0045944, GO:0048511, GO:0051289, GO:0097009, GO:0099527, GO:1900006, GO:1900273, GO:1902631, GO:0005634, GO:0005654, GO:0005829, GO:0005886, GO:0014069, GO:0016604, GO:0030425, GO:0043025, GO:0098978, GO:0005515, GO:0008140	memory, viral process, positive regulation of CREB transcription factor activity, entrainment of circadian clock by photoperiod, positive regulation of transcription by RNA polymerase II, rhythmic process, protein homotetramerization, energy homeostasis, postsynapse to nucleus signaling pathway, positive regulation of dendrite development, positive regulation of long-term synaptic potentiation, n…
HDAC11	0.00242677	0.0121067	+2	1.53414	0.000881615	0.00817884	+2	1.57505	0.00387049	0.0382087	+2	1.46142	0.00291617	0.042367	0	1.04976	0.705515	0.839639	0	-1.02666	0.733585	0.915495	0	1.07775	0.442873	0.652032		79885	histone deacetylase 11	Epigenetic Regulation; Notch Signaling		GO:0006325, GO:0014003, GO:0016575, GO:0070932, GO:0000118, GO:0005634, GO:0005886, GO:0004407, GO:0005515, GO:0008134, GO:0032041	chromatin organization, oligodendrocyte development, histone deacetylation, histone H3 deacetylation, histone deacetylase complex, nucleus, plasma membrane, histone deacetylase activity, protein binding, transcription factor binding, NAD-dependent histone deacetylase activity (H3-K14 specific)
IFIH1	0.00243706	0.0121067	0	1.12006	0.405406	0.64764	+1	1.4941	0.0371953	0.1646	0	-1.19792	0.068922	0.25033	+1	1.34174	0.0181188	0.0801808	0	-1.33395	0.270143	0.611795	+2	1.78981	0.000420142	0.00577695		64135	interferon induced with helicase C domain 1	Interferon Signaling; Cytotoxicity	hsa04622; hsa05161; hsa05162; hsa05164; hsa05168	GO:0009597, GO:0009615, GO:0016032, GO:0016579, GO:0016925, GO:0032480, GO:0032727, GO:0032728, GO:0034344, GO:0035549, GO:0039528, GO:0039530, GO:0045087, GO:0051607, GO:0060760, GO:0071360, GO:1902741, GO:1904469, GO:2000778, GO:0005634, GO:0005829, GO:0003677, GO:0003725, GO:0003727, GO:0004386, GO:0005515, GO:0005524, GO:0008270, GO:0042802, GO:0043021	detection of virus, response to virus, viral process, protein deubiquitination, protein sumoylation, negative regulation of type I interferon production, positive regulation of interferon-alpha production, positive regulation of interferon-beta production, regulation of type III interferon production, positive regulation of interferon-beta secretion, cytoplasmic pattern recognition receptor signa…
IDO1	0.00245748	0.0121299	-2	-3.54832	0.000451012	0.00510705	-1	-3.67255	0.00952257	0.066658	-1	-1.99092	0.0312118	0.156059	0	-1.78225	0.0652573	0.189616	0	1.03501	0.96985	0.99043	0	-1.84465	0.14654	0.319647		3620	indoleamine 2,3-dioxygenase 1	Lymphoid Compartment	hsa01100; hsa05143	GO:0002376, GO:0002534, GO:0002666, GO:0002678, GO:0002830, GO:0006569, GO:0007565, GO:0019441, GO:0022900, GO:0032496, GO:0032693, GO:0032735, GO:0033555, GO:0034276, GO:0036269, GO:0042130, GO:0070233, GO:0070234, GO:0005829, GO:0030485, GO:0032421, GO:0009055, GO:0020037, GO:0033754, GO:0046872	immune system process, cytokine production involved in inflammatory response, positive regulation of T cell tolerance induction, positive regulation of chronic inflammatory response, positive regulation of type 2 immune response, tryptophan catabolic process, female pregnancy, tryptophan catabolic process to kynurenine, electron transport chain, response to lipopolysaccharide, negative regulation…
KLRK1	0.00255567	0.0125342	-1	-2.31047	0.0133233	0.0621754	-2	-3.75134	0.000586692	0.0122095	-1	-1.86256	0.00754574	0.0700026	0	-1.24048	0.878629	0.939645	0	1.62363	0.22676	0.570605	0	-2.01408	0.0701426	0.204583	Cytotoxic cells	22914	killer cell lectin like receptor K1	Cytotoxicity; Lymphoid Compartment	hsa04650; hsa05144	GO:0002223, GO:0002250, GO:0007165, GO:0030101, GO:0030154, GO:0031295, GO:0032729, GO:0034260, GO:0042267, GO:0045429, GO:0045954, GO:0050776, GO:0050830, GO:0071222, GO:2000502, GO:0005886, GO:0005887, GO:0009986, GO:0016021, GO:0005515, GO:0030246, GO:0032394, GO:0038023, GO:0042288, GO:0042803	stimulatory C-type lectin receptor signaling pathway, adaptive immune response, signal transduction, natural killer cell activation, cell differentiation, T cell costimulation, positive regulation of interferon-gamma production, negative regulation of GTPase activity, natural killer cell mediated cytotoxicity, positive regulation of nitric oxide biosynthetic process, positive regulation of natura…
IFNG	0.00258616	0.0126034	-2	-4.76273	0.00117902	0.010435	-1	-2.77319	0.0331244	0.154581	-1	-2.06606	0.0072696	0.0683721	0	-2.30522	0.0605248	0.17798	0	-1.71742	0.354639	0.6876	0	-1.34226	0.501374	0.708803		3458	interferon gamma	Antigen Presentation; Interferon Signaling; JAK-STAT Signaling; Cytotoxicity; Hypoxia; TGF-beta Signaling; Lymphoid Compartment	hsa03050; hsa04060; hsa04066; hsa04350; hsa04380; hsa04612; hsa04630; hsa04650; hsa04660; hsa04940; hsa05132; hsa05140; hsa05142; hsa05143; hsa05144; hsa05145; hsa05146; hsa05152; hsa05162; hsa05164; hsa05168; hsa05169; hsa05321; hsa05322; hsa05323; hsa05330; hsa05332	GO:0000122, GO:0001774, GO:0001934, GO:0006915, GO:0007050, GO:0007166, GO:0008284, GO:0009615, GO:0010508, GO:0010628, GO:0010629, GO:0010634, GO:0010835, GO:0030857, GO:0031334, GO:0032700, GO:0032735, GO:0032747, GO:0032834, GO:0033141, GO:0034393, GO:0035722, GO:0040008, GO:0042307, GO:0042531, GO:0045429, GO:0045589, GO:0045672, GO:0045892, GO:0048662, GO:0050796, GO:0051044, GO:0051607, GO:…	negative regulation of transcription by RNA polymerase II, microglial cell activation, positive regulation of protein phosphorylation, apoptotic process, cell cycle arrest, cell surface receptor signaling pathway, positive regulation of cell proliferation, response to virus, positive regulation of autophagy, positive regulation of gene expression, negative regulation of gene expression, positive …
IL10	0.00267415	0.0129503	0	1.38667	0.505004	0.725472	0	1.62213	0.29013	0.559807	-1	-1.6558	0.0242316	0.139242	+2	2.29604	0.00365865	0.0263286	0	-1.16981	0.51967	0.790802	+2	2.68592	0.00319935	0.0262074		3586	interleukin 10	Cytokine and Chemokine Signaling; JAK-STAT Signaling	hsa04060; hsa04068; hsa04630; hsa04660; hsa04672; hsa05133; hsa05140; hsa05142; hsa05143; hsa05144; hsa05145; hsa05146; hsa05150; hsa05152; hsa05169; hsa05310; hsa05320; hsa05321; hsa05322; hsa05330	GO:0001818, GO:0001938, GO:0002237, GO:0002740, GO:0002875, GO:0002904, GO:0006954, GO:0007253, GO:0007568, GO:0008285, GO:0010468, GO:0010507, GO:0014823, GO:0014854, GO:0019221, GO:0030097, GO:0030183, GO:0030595, GO:0030886, GO:0030889, GO:0032689, GO:0032692, GO:0032695, GO:0032701, GO:0032715, GO:0032717, GO:0032720, GO:0032800, GO:0032868, GO:0034115, GO:0034116, GO:0034465, GO:0035722, GO:…	negative regulation of cytokine production, positive regulation of endothelial cell proliferation, response to molecule of bacterial origin, negative regulation of cytokine secretion involved in immune response, negative regulation of chronic inflammatory response to antigenic stimulus, positive regulation of B cell apoptotic process, inflammatory response, cytoplasmic sequestering of NF-kappaB, …
B2M	0.00282072	0.0135747	-2	-1.72617	0.000966901	0.00875898	-1	-1.39103	0.0086601	0.0635074	0	-1.17243	0.231638	0.499611	-1	-1.47229	0.0130572	0.0661451	0	-1.24092	0.146655	0.488836	0	-1.18645	0.109805	0.265881		567	beta-2-microglobulin	Antigen Presentation; Interferon Signaling	hsa04612	GO:0001895, GO:0001916, GO:0002237, GO:0002474, GO:0002479, GO:0002480, GO:0002481, GO:0002726, GO:0006826, GO:0010977, GO:0019885, GO:0032092, GO:0033077, GO:0034756, GO:0042026, GO:0042493, GO:0043312, GO:0044267, GO:0045087, GO:0045646, GO:0046686, GO:0048260, GO:0050690, GO:0050776, GO:0055072, GO:0060333, GO:0071281, GO:0071283, GO:1900121, GO:1900122, GO:1904434, GO:1904437, GO:0000139, GO:…	retina homeostasis, positive regulation of T cell mediated cytotoxicity, response to molecule of bacterial origin, antigen processing and presentation of peptide antigen via MHC class I, antigen processing and presentation of exogenous peptide antigen via MHC class I, TAP-dependent, antigen processing and presentation of exogenous peptide antigen via MHC class I, TAP-independent, antigen processi…
IL6R	0.00286319	0.0136538	0	-1.32041	0.152305	0.341909	0	1.01765	0.825522	0.921235	+1	1.46421	0.0262915	0.144603	-2	-1.93335	0.000647727	0.00692708	0	-1.34371	0.181985	0.515047	-1	-1.43882	0.0329142	0.126089		3570	interleukin 6 receptor	Cytokine and Chemokine Signaling; JAK-STAT Signaling; Hypoxia; PI3K-Akt	hsa04060; hsa04066; hsa04151; hsa04630; hsa04640; hsa04932	GO:0002384, GO:0002548, GO:0002690, GO:0006953, GO:0008284, GO:0010469, GO:0019221, GO:0031018, GO:0032722, GO:0032755, GO:0034097, GO:0042531, GO:0045669, GO:0048661, GO:0050731, GO:0050829, GO:0070102, GO:0070120, GO:0072126, GO:0097191, GO:0005576, GO:0005886, GO:0005896, GO:0016323, GO:0016324, GO:0070110, GO:0004897, GO:0004915, GO:0005138, GO:0005515, GO:0019899, GO:0019981, GO:0042803, GO:…	hepatic immune response, monocyte chemotaxis, positive regulation of leukocyte chemotaxis, acute-phase response, positive regulation of cell proliferation, regulation of signaling receptor activity, cytokine-mediated signaling pathway, endocrine pancreas development, positive regulation of chemokine production, positive regulation of interleukin-6 production, response to cytokine, positive regula…
FCGR2A	0.00287262	0.0136538	0	1.05417	0.690505	0.828176	+1	1.75872	0.0058501	0.0500509	0	-1.19681	0.231638	0.499611	0	1.26164	0.157052	0.34161	-1	-1.66835	0.00983547	0.164637	+2	2.10485	0.00026181	0.00419986		2212	Fc fragment of IgG receptor IIa		hsa04145; hsa04380; hsa04611; hsa04666; hsa05140; hsa05150; hsa05152; hsa05322	GO:0038096, GO:0043312, GO:0005886, GO:0016021, GO:0030667, GO:0005515, GO:0019864	Fc-gamma receptor signaling pathway involved in phagocytosis, neutrophil degranulation, plasma membrane, integral component of membrane, secretory granule membrane, protein binding, IgG binding
API5	0.00289878	0.0136936	0	1.03275	0.811247	0.910583	0	1.03999	0.735272	0.884625	+2	1.19528	0.00174528	0.0305425	-2	-1.15737	0.00268998	0.0201096	0	-1.00701	0.879816	0.959573	-1	-1.14932	0.0428551	0.152066		8539	apoptosis inhibitor 5			GO:0006915, GO:0043066, GO:2000270, GO:0005634, GO:0005681, GO:0005737, GO:0016020, GO:0016607, GO:0003723, GO:0005515, GO:0017134	apoptotic process, negative regulation of apoptotic process, negative regulation of fibroblast apoptotic process, nucleus, spliceosomal complex, cytoplasm, membrane, nuclear speck, RNA binding, protein binding, fibroblast growth factor binding
SERPINB5	0.00292954	0.0137546	0	-2.31802	0.131831	0.312923	-1	-7.57111	0.0293913	0.14163	-2	-7.32676	0.00087179	0.0191068	+1	3.16079	0.0266703	0.101516	0	3.2662	0.175932	0.515047	0	-1.03335	0.807702	0.895801		5268	serpin family B member 5	Angiogenesis	hsa04115; hsa05206	GO:0002009, GO:0030198, GO:0050678, GO:0060512, GO:0005737, GO:0005515	morphogenesis of an epithelium, extracellular matrix organization, regulation of epithelial cell proliferation, prostate gland morphogenesis, cytoplasm, protein binding
ABCF1	0.00295389	0.0137848	0	1.01626	0.724371	0.848958	-2	-1.32565	0.000297837	0.00790808	0	-1.02813	0.493526	0.732207	0	1.04484	0.803219	0.904209	+1	1.3472	0.00675422	0.144465	-2	-1.28938	0.000288288	0.00453024		23	ATP binding cassette subfamily F member 1			GO:0006412, GO:0006954, GO:0055085, GO:0005635, GO:0005654, GO:0005829, GO:0005840, GO:0016020, GO:0003723, GO:0005515, GO:0005524, GO:0008135, GO:0016887	translation, inflammatory response, transmembrane transport, nuclear envelope, nucleoplasm, cytosol, ribosome, membrane, RNA binding, protein binding, ATP binding, translation factor activity, RNA binding, ATPase activity
FZD8	0.00302017	0.0139564	+1	1.51041	0.048726	0.156329	0	-1.26933	0.368348	0.631688	+1	1.4942	0.0152915	0.108022	0	1.01085	0.929555	0.968548	+1	1.91721	0.00675422	0.144465	-2	-1.89664	0.00110636	0.0119985		8325	frizzled class receptor 8	Wnt Signaling	hsa04310; hsa04390; hsa04550; hsa04916; hsa05166; hsa05200; hsa05205; hsa05217	GO:0000122, GO:0001525, GO:0007186, GO:0030182, GO:0033077, GO:0043507, GO:0045944, GO:0060070, GO:0005794, GO:0016021, GO:1990851, GO:0004930, GO:0005102, GO:0005515, GO:0030165, GO:0031625, GO:0042813	negative regulation of transcription by RNA polymerase II, angiogenesis, G protein-coupled receptor signaling pathway, neuron differentiation, T cell differentiation in thymus, positive regulation of JUN kinase activity, positive regulation of transcription by RNA polymerase II, canonical Wnt signaling pathway, Golgi apparatus, integral component of membrane, Wnt-Frizzled-LRP5/6 complex, G protei…
MICB	0.00302691	0.0139564	-2	-1.70879	0.000245201	0.00325526	0	-1.1048	0.526764	0.759566	0	-1.08413	0.652954	0.826932	-2	-1.57619	0.00157753	0.0141244	-1	-1.5467	0.014054	0.212188	0	-1.01907	0.910605	0.951379		4277	MHC class I polypeptide-related sequence B		hsa04650	GO:0002429, GO:0006979, GO:0009408, GO:0016032, GO:0019835, GO:0032526, GO:0046629, GO:0050689, GO:0050776, GO:0005886, GO:0009986, GO:0016021, GO:0046703	immune response-activating cell surface receptor signaling pathway, response to oxidative stress, response to heat, viral process, cytolysis, response to retinoic acid, gamma-delta T cell activation, negative regulation of defense response to virus by host, regulation of immune response, plasma membrane, cell surface, integral component of membrane, natural killer cell lectin-like receptor binding
IRF5	0.00318622	0.0146035	-1	-1.57731	0.0271475	0.104678	-1	-1.36983	0.0401325	0.172637	0	1.09057	0.710338	0.85865	-2	-1.72016	0.00200703	0.016098	0	-1.15146	0.677326	0.883968	-2	-1.49389	0.00479394	0.0338654		3663	interferon regulatory factor 5	Interferon Signaling		GO:0032494, GO:0032495, GO:0032727, GO:0032728, GO:0032735, GO:0043065, GO:0045944, GO:0051607, GO:0060333, GO:0060337, GO:0005634, GO:0005737, GO:0005829, GO:0000981, GO:0001228, GO:0005515, GO:0042802, GO:0043565, GO:0044212	response to peptidoglycan, response to muramyl dipeptide, positive regulation of interferon-alpha production, positive regulation of interferon-beta production, positive regulation of interleukin-12 production, positive regulation of apoptotic process, positive regulation of transcription by RNA polymerase II, defense response to virus, interferon-gamma-mediated signaling pathway, type I interfer…
OASL	0.00329372	0.0150069	-2	-2.08575	0.00151554	0.0126844	0	-1.7307	0.219483	0.465569	-2	-1.9276	0.000374842	0.0103081	0	-1.08205	0.658288	0.821526	0	-1.20515	0.425906	0.722352	0	1.11377	0.535135	0.726727		8638	2'-5'-oligoadenylate synthetase like	Interferon Signaling		GO:0009615, GO:0045071, GO:0051607, GO:0060333, GO:0060337, GO:0005654, GO:0005730, GO:0005737, GO:0005829, GO:0016020, GO:0003677, GO:0003723, GO:0003725, GO:0005515, GO:0005524, GO:0046966	response to virus, negative regulation of viral genome replication, defense response to virus, interferon-gamma-mediated signaling pathway, type I interferon signaling pathway, nucleoplasm, nucleolus, cytoplasm, cytosol, membrane, DNA binding, RNA binding, double-stranded RNA binding, protein binding, ATP binding, thyroid hormone receptor binding
TLR9	0.00333201	0.015092	+2	2.82533	0.00114562	0.0102573	0	1.76012	0.184833	0.432229	0	1.13127	0.698299	0.853609	+2	2.4975	0.0019888	0.016098	+1	1.60519	0.0197239	0.220107	0	1.55589	0.36818	0.584534		54106	toll like receptor 9		hsa04620; hsa05142; hsa05143; hsa05144; hsa05152; hsa05162; hsa05168	GO:0002224, GO:0002237, GO:0002639, GO:0002755, GO:0006954, GO:0007252, GO:0010628, GO:0030277, GO:0030890, GO:0032088, GO:0032640, GO:0032715, GO:0032717, GO:0032722, GO:0032725, GO:0032728, GO:0032733, GO:0032735, GO:0032741, GO:0032755, GO:0032757, GO:0032760, GO:0034122, GO:0034123, GO:0034162, GO:0034163, GO:0042742, GO:0043123, GO:0043410, GO:0043507, GO:0045078, GO:0045087, GO:0045356, GO:…	toll-like receptor signaling pathway, response to molecule of bacterial origin, positive regulation of immunoglobulin production, MyD88-dependent toll-like receptor signaling pathway, inflammatory response, I-kappaB phosphorylation, positive regulation of gene expression, maintenance of gastrointestinal epithelium, positive regulation of B cell proliferation, negative regulation of NF-kappaB tran…
FAM30A	0.00339799	0.0152433	+1	2.16077	0.0126496	0.0601248	0	-1.6747	0.0714066	0.231021	0	-1.56507	0.158232	0.415831	+2	3.38175	0.00199821	0.016098	+1	3.61864	0.00767221	0.14769	0	-1.07005	0.548758	0.734956	B-cells	9834	family with sequence similarity 30 member A
TGFB3	0.00340499	0.0152433	-2	-1.63494	0.00411796	0.0266456	-1	-2.22835	0.0150349	0.0911565	0	-1.03759	1	1	-2	-1.57571	0.00682651	0.0410657	0	1.36296	0.382882	0.705308	-1	-2.14763	0.0147107	0.0740342		7043	transforming growth factor beta 3	Matrix Remodeling and Metastasis; TGF-beta Signaling; MAPK		GO:0000187, GO:0001666, GO:0001701, GO:0002576, GO:0007179, GO:0007435, GO:0007565, GO:0007568, GO:0008284, GO:0008285, GO:0010469, GO:0010718, GO:0010862, GO:0010936, GO:0030501, GO:0030512, GO:0030879, GO:0032570, GO:0032967, GO:0034616, GO:0042060, GO:0042476, GO:0042704, GO:0043065, GO:0043524, GO:0043627, GO:0043932, GO:0045216, GO:0045893, GO:0045944, GO:0048286, GO:0048565, GO:0048702, GO:…	activation of MAPK activity, response to hypoxia, in utero embryonic development, platelet degranulation, transforming growth factor beta receptor signaling pathway, salivary gland morphogenesis, female pregnancy, aging, positive regulation of cell proliferation, negative regulation of cell proliferation, regulation of signaling receptor activity, positive regulation of epithelial to mesenchymal …
CD1C	0.0036387	0.0161954	0	2.00015	0.100325	0.261402	+1	2.8504	0.0284558	0.140455	+2	3.28902	0.000425565	0.0109228	0	-1.64439	0.114296	0.275026	0	-1.4251	0.304966	0.636379	0	-1.15388	0.975573	0.987111		911	CD1c molecule	Antigen Presentation; Lymphoid Compartment	hsa04640	GO:0002250, GO:0002286, GO:0050776, GO:0005764, GO:0005886, GO:0005887, GO:0010008, GO:0030883, GO:0030884, GO:0051861, GO:0071723	adaptive immune response, T cell activation involved in immune response, regulation of immune response, lysosome, plasma membrane, integral component of plasma membrane, endosome membrane, endogenous lipid antigen binding, exogenous lipid antigen binding, glycolipid binding, lipopeptide binding
RAD50	0.00366419	0.0162151	0	1.15612	0.166054	0.362214	+2	1.46903	0.000392834	0.00864235	0	1.07901	0.485312	0.727024	0	1.07146	0.283436	0.496014	-1	-1.27066	0.00869611	0.155721	+2	1.36146	0.00246715	0.0211079		10111	RAD50 double strand break repair protein	DNA Damage Repair; Cell Proliferation; Metabolic Stress	hsa03440	GO:0000019, GO:0000723, GO:0000724, GO:0000729, GO:0006260, GO:0006281, GO:0006302, GO:0006303, GO:0006310, GO:0006974, GO:0007004, GO:0007131, GO:0016032, GO:0031860, GO:0031954, GO:0032206, GO:0032508, GO:0033674, GO:0046940, GO:0090305, GO:1901796, GO:1904354, GO:0000784, GO:0005654, GO:0016020, GO:0030870, GO:0035861, GO:0000014, GO:0003677, GO:0004003, GO:0005515, GO:0005524, GO:0008408, GO:…	regulation of mitotic recombination, telomere maintenance, double-strand break repair via homologous recombination, DNA double-strand break processing, DNA replication, DNA repair, double-strand break repair, double-strand break repair via nonhomologous end joining, DNA recombination, cellular response to DNA damage stimulus, telomere maintenance via telomerase, reciprocal meiotic recombination, …
CD45RB	0.00371209	0.0163332	0	1.40478	0.0544035	0.169598	0	1.40999	0.0986619	0.283469	0	-1.17919	0.231638	0.499611	+2	1.6565	0.00178066	0.0154057	0	-1.00371	0.96985	0.99043	+2	1.66264	0.00633638	0.0413476		5788	protein tyrosine phosphatase receptor type C			GO:0000187, GO:0001779, GO:0001915, GO:0001916, GO:0001960, GO:0002244, GO:0002378, GO:0002925, GO:0006469, GO:0006470, GO:0006933, GO:0007159, GO:0007166, GO:0010332, GO:0010468, GO:0016311, GO:0030183, GO:0030217, GO:0030890, GO:0031668, GO:0031953, GO:0032677, GO:0032760, GO:0034113, GO:0035335, GO:0035584, GO:0042098, GO:0042100, GO:0042102, GO:0042110, GO:0043312, GO:0043410, GO:0044770, GO:…	activation of MAPK activity, natural killer cell differentiation, negative regulation of T cell mediated cytotoxicity, positive regulation of T cell mediated cytotoxicity, negative regulation of cytokine-mediated signaling pathway, hematopoietic progenitor cell differentiation, immunoglobulin biosynthetic process, positive regulation of humoral immune response mediated by circulating immunoglobul…
GNLY	0.0040321	0.0174896	0	-1.82256	0.0786549	0.219437	0	-1.38925	0.470501	0.71598	-2	-2.74264	0.000284115	0.00875073	0	1.50482	0.161907	0.347266	0	-1.3119	0.382882	0.705308	0	1.97418	0.0806033	0.219309	Cytotoxic cells	10578	granulysin	Cytotoxicity; Lymphoid Compartment		GO:0002818, GO:0019730, GO:0031640, GO:0042742, GO:0050832, GO:0061844, GO:0005576, GO:0005615, GO:0044194, GO:0097013	intracellular defense response, antimicrobial humoral response, killing of cells of other organism, defense response to bacterium, defense response to fungus, antimicrobial humoral immune response mediated by antimicrobial peptide, extracellular region, extracellular space, cytolytic granule, phagocytic vesicle lumen
COL17A1	0.0040467	0.0174896	-2	-4.00014	0.00138749	0.0117403	0	1.35236	0.507646	0.745968	0	-1.74241	0.184192	0.444603	-1	-2.29576	0.0410175	0.133828	-1	-5.40963	0.0014209	0.0958568	0	2.35636	0.0843519	0.22631		1308	collagen type XVII alpha 1 chain	Matrix Remodeling and Metastasis; Myeloid Compartment	hsa04974	GO:0007160, GO:0008544, GO:0031581, GO:0050776, GO:0005576, GO:0005581, GO:0005604, GO:0005788, GO:0005886, GO:0005887, GO:0005911, GO:0030056, GO:0062023, GO:0005515, GO:0030020	cell-matrix adhesion, epidermis development, hemidesmosome assembly, regulation of immune response, extracellular region, collagen trimer, basement membrane, endoplasmic reticulum lumen, plasma membrane, integral component of plasma membrane, cell-cell junction, hemidesmosome, collagen-containing extracellular matrix, protein binding, extracellular matrix structural constituent conferring tensile…
ALDOA	0.00405331	0.0174896	0	-1.29194	0.0606094	0.183737	0	-1.03554	0.735272	0.884625	+1	1.22291	0.049287	0.208522	-2	-1.57992	0.000606052	0.00671118	0	-1.24759	0.0842605	0.388506	0	-1.26638	0.129811	0.301069		226	aldolase, fructose-bisphosphate A	Hypoxia	hsa00010; hsa00051; hsa01100; hsa01200; hsa01230; hsa04066	GO:0002576, GO:0006000, GO:0006094, GO:0006096, GO:0006754, GO:0006941, GO:0007015, GO:0007339, GO:0008360, GO:0030388, GO:0043312, GO:0046716, GO:0051289, GO:0061621, GO:0005576, GO:0005615, GO:0005634, GO:0005829, GO:0015629, GO:0016020, GO:0031093, GO:0031430, GO:0031674, GO:0034774, GO:0061827, GO:0070062, GO:1904724, GO:1904813, GO:0003723, GO:0003779, GO:0004332, GO:0005515, GO:0008092, GO:…	platelet degranulation, fructose metabolic process, gluconeogenesis, glycolytic process, ATP biosynthetic process, striated muscle contraction, actin filament organization, binding of sperm to zona pellucida, regulation of cell shape, fructose 1,6-bisphosphate metabolic process, neutrophil degranulation, muscle cell cellular homeostasis, protein homotetramerization, canonical glycolysis, extracel…
ELOB	0.00406577	0.0174896	0	-1.06605	0.405406	0.64764	-2	-1.39918	0.00477117	0.0437358	0	1.15274	0.357409	0.63862	0	-1.22888	0.0901643	0.241064	0	1.31248	0.0541673	0.328416	-2	-1.61289	0.000420142	0.00577695		6923	elongin B		hsa04066; hsa04120; hsa05200; hsa05211	GO:0006366, GO:0006368, GO:0016567, GO:0043687, GO:0061418, GO:0065003, GO:0005654, GO:0005829, GO:0031462, GO:0031466, GO:0005515, GO:0031625	transcription by RNA polymerase II, transcription elongation from RNA polymerase II promoter, protein ubiquitination, post-translational protein modification, regulation of transcription from RNA polymerase II promoter in response to hypoxia, protein-containing complex assembly, nucleoplasm, cytosol, Cul2-RING ubiquitin ligase complex, Cul5-RING ubiquitin ligase complex, protein binding, ubiquiti…
CXCR4	0.00413627	0.017694	+2	1.78156	0.00196578	0.0157672	0	-1.14279	0.606637	0.820196	0	1.02593	0.953252	0.969622	+2	1.73653	0.0018908	0.0159991	+1	2.03594	0.00259435	0.100304	0	-1.17242	0.430745	0.640296		7852	C-X-C motif chemokine receptor 4	Cytokine and Chemokine Signaling; Immune Cell Adhesion and Migration	hsa04060; hsa04062; hsa04144; hsa04360; hsa04670; hsa04672; hsa05200	GO:0000187, GO:0001666, GO:0001764, GO:0002064, GO:0002407, GO:0006915, GO:0006954, GO:0007186, GO:0007411, GO:0008038, GO:0009615, GO:0014823, GO:0019064, GO:0019722, GO:0022029, GO:0030155, GO:0030260, GO:0035470, GO:0035690, GO:0038160, GO:0043067, GO:0043217, GO:0043278, GO:0045446, GO:0048714, GO:0050792, GO:0050920, GO:0050921, GO:0050965, GO:0050966, GO:0051924, GO:0060048, GO:0061154, GO:…	activation of MAPK activity, response to hypoxia, neuron migration, epithelial cell development, dendritic cell chemotaxis, apoptotic process, inflammatory response, G protein-coupled receptor signaling pathway, axon guidance, neuron recognition, response to virus, response to activity, fusion of virus membrane with host plasma membrane, calcium-mediated signaling, telencephalon cell migration, r…
APOE	0.0042716	0.0181168	-1	-1.6843	0.0271475	0.104678	-1	-2.38346	0.012569	0.080651	0	-1.09976	0.579529	0.784249	-2	-1.53152	0.00583277	0.0365141	0	1.4151	0.425906	0.722352	-1	-2.16726	0.00829558	0.0506952		348	apolipoprotein E		hsa05010	GO:0000302, GO:0001523, GO:0001937, GO:0002021, GO:0006357, GO:0006641, GO:0006874, GO:0006898, GO:0007010, GO:0007186, GO:0007263, GO:0007271, GO:0007616, GO:0008203, GO:0010544, GO:0010596, GO:0010629, GO:0010873, GO:0010875, GO:0010877, GO:0010976, GO:0010977, GO:0015909, GO:0017038, GO:0019068, GO:0019934, GO:0030195, GO:0030516, GO:0031175, GO:0032269, GO:0032462, GO:0032489, GO:0032805, GO:…	response to reactive oxygen species, retinoid metabolic process, negative regulation of endothelial cell proliferation, response to dietary excess, regulation of transcription by RNA polymerase II, triglyceride metabolic process, cellular calcium ion homeostasis, receptor-mediated endocytosis, cytoskeleton organization, G protein-coupled receptor signaling pathway, nitric oxide mediated signal tr…
CD14	0.00428216	0.0181168	-2	-2.06081	0.000731107	0.00721734	0	-1.35694	0.267802	0.532837	0	-1.15967	0.357409	0.63862	-2	-1.77706	0.0013118	0.0124702	0	-1.51871	0.0842605	0.388506	0	-1.17011	0.720785	0.853659		929	CD14 molecule	Apoptosis; MAPK; Myeloid Compartment	hsa04010; hsa04064; hsa04145; hsa04620; hsa04640; hsa04810; hsa05130; hsa05132; hsa05133; hsa05134; hsa05146; hsa05152; hsa05202	GO:0002224, GO:0002755, GO:0002756, GO:0006898, GO:0006909, GO:0006915, GO:0007166, GO:0007249, GO:0009408, GO:0032026, GO:0032729, GO:0032760, GO:0034128, GO:0034142, GO:0034612, GO:0035666, GO:0038123, GO:0038124, GO:0043312, GO:0045087, GO:0045471, GO:0045807, GO:0051602, GO:0070266, GO:0071219, GO:0071222, GO:0071223, GO:0071726, GO:0071727, GO:0097190, GO:1901224, GO:2000484, GO:0005576, GO:…	toll-like receptor signaling pathway, MyD88-dependent toll-like receptor signaling pathway, MyD88-independent toll-like receptor signaling pathway, receptor-mediated endocytosis, phagocytosis, apoptotic process, cell surface receptor signaling pathway, I-kappaB kinase/NF-kappaB signaling, response to heat, response to magnesium ion, positive regulation of interferon-gamma production, positive reg…
CDH1	0.00434385	0.0182774	+2	1.8073	0.00561357	0.0329958	0	1.60851	0.0538497	0.195586	+2	1.71315	0.000418064	0.0109228	0	1.05496	0.681748	0.829299	0	1.12358	0.649816	0.871705	0	-1.06505	0.943043	0.969484		999	cadherin 1	Immune Cell Adhesion and Migration; Matrix Remodeling and Metastasis; Apoptosis	hsa04015; hsa04390; hsa04514; hsa04520; hsa05100; hsa05130; hsa05200; hsa05213; hsa05216; hsa05218; hsa05219	GO:0007156, GO:0009636, GO:0010468, GO:0021983, GO:0022408, GO:0030198, GO:0030336, GO:0031175, GO:0034332, GO:0035635, GO:0042307, GO:0045893, GO:0071285, GO:0071681, GO:0072659, GO:0098609, GO:0099576, GO:0005576, GO:0005768, GO:0005802, GO:0005886, GO:0005913, GO:0009898, GO:0015629, GO:0016021, GO:0016328, GO:0016342, GO:0016600, GO:0030027, GO:0030054, GO:0030864, GO:0043296, GO:0048471, GO:…	homophilic cell adhesion via plasma membrane adhesion molecules, response to toxic substance, regulation of gene expression, pituitary gland development, negative regulation of cell-cell adhesion, extracellular matrix organization, negative regulation of cell migration, neuron projection development, adherens junction organization, entry of bacterium into host cell, positive regulation of protein…
SLC16A1	0.00440383	0.0184291	0	-1.30658	0.288437	0.527544	0	1.21856	0.368348	0.631688	-1	-1.8773	0.00435441	0.0508014	0	1.4368	0.134388	0.311683	0	-1.59214	0.116681	0.444775	+2	2.2876	0.00287259	0.0240423		6566	solute carrier family 16 member 1	Metabolic Stress		GO:0006090, GO:0006629, GO:0007098, GO:0015728, GO:0032094, GO:0035879, GO:0042593, GO:0050796, GO:0050900, GO:0051780, GO:0071407, GO:0005813, GO:0005886, GO:0005887, GO:0016020, GO:0016021, GO:0030054, GO:0043231, GO:0045202, GO:0070062, GO:0015129, GO:0015130, GO:0015293, GO:0042803, GO:0097159	pyruvate metabolic process, lipid metabolic process, centrosome cycle, mevalonate transport, response to food, plasma membrane lactate transport, glucose homeostasis, regulation of insulin secretion, leukocyte migration, behavioral response to nutrient, cellular response to organic cyclic compound, centrosome, plasma membrane, integral component of plasma membrane, membrane, integral component of…
LAMB3	0.00446886	0.0186001	-1	-1.83936	0.0460751	0.149067	0	1.30729	0.242822	0.499927	-1	-2.04653	0.0281741	0.147579	0	1.11263	0.955137	0.979302	-1	-2.40457	0.00767221	0.14769	+2	2.6754	0.00166673	0.0158442		3914	laminin subunit beta 3	Matrix Remodeling and Metastasis; PI3K-Akt; Myeloid Compartment	hsa04151; hsa04510; hsa04512; hsa05145; hsa05146; hsa05200; hsa05222	GO:0007155, GO:0008544, GO:0030198, GO:0031581, GO:0035987, GO:0050873, GO:0005576, GO:0005610, GO:0062023, GO:0005198, GO:0005201, GO:0005515, GO:0044877	cell adhesion, epidermis development, extracellular matrix organization, hemidesmosome assembly, endodermal cell differentiation, brown fat cell differentiation, extracellular region, laminin-5 complex, collagen-containing extracellular matrix, structural molecule activity, extracellular matrix structural constituent, protein binding, protein-containing complex binding
KAT2B	0.00456032	0.0188787	+2	1.38753	0.00652687	0.0372273	+2	1.44581	0.00528664	0.0467898	0	1.08413	0.364297	0.639098	+1	1.27986	0.0270271	0.101516	0	-1.042	0.909717	0.967516	+1	1.33362	0.0156345	0.0781723		8850	lysine acetyltransferase 2B	Epigenetic Regulation; Notch Signaling	hsa04330; hsa04919; hsa05166; hsa05203	GO:0006338, GO:0006367, GO:0006473, GO:0007050, GO:0007219, GO:0007221, GO:0007507, GO:0008285, GO:0010835, GO:0016032, GO:0016579, GO:0018076, GO:0018393, GO:0018394, GO:0032869, GO:0035948, GO:0043966, GO:0043970, GO:0045652, GO:0045736, GO:0045747, GO:0045815, GO:0045944, GO:0046600, GO:0048511, GO:0060173, GO:0000125, GO:0000776, GO:0005634, GO:0005654, GO:0005671, GO:0005813, GO:0031672, GO:…	chromatin remodeling, transcription initiation from RNA polymerase II promoter, protein acetylation, cell cycle arrest, Notch signaling pathway, positive regulation of transcription of Notch receptor target, heart development, negative regulation of cell proliferation, regulation of protein ADP-ribosylation, viral process, protein deubiquitination, N-terminal peptidyl-lysine acetylation, internal…
FGF18	0.004725	0.0194559	0	-1.70991	0.338336	0.578931	-1	-3.0058	0.0282915	0.140455	0	1.61232	0.0621651	0.236733	-1	-2.75692	0.0136787	0.0671678	0	1.75787	0.320745	0.650205	-2	-4.8463	0.00500035	0.0350024		8817	fibroblast growth factor 18	Angiogenesis; PI3K-Akt; MAPK	hsa04010; hsa04014; hsa04015; hsa04151; hsa04810; hsa05200; hsa05218	GO:0000165, GO:0001525, GO:0001957, GO:0001958, GO:0002063, GO:0007165, GO:0007267, GO:0008284, GO:0008543, GO:0009653, GO:0010469, GO:0030324, GO:0030949, GO:0032332, GO:0043406, GO:0043536, GO:0045766, GO:0051897, GO:0070374, GO:2000546, GO:0005576, GO:0005615, GO:0005730, GO:0005105, GO:0005111, GO:0008083	MAPK cascade, angiogenesis, intramembranous ossification, endochondral ossification, chondrocyte development, signal transduction, cell-cell signaling, positive regulation of cell proliferation, fibroblast growth factor receptor signaling pathway, anatomical structure morphogenesis, regulation of signaling receptor activity, lung development, positive regulation of vascular endothelial growth fac…
ERO1A	0.00480545	0.0196306	0	1.08637	0.828936	0.913135	+2	2.11821	0.00124792	0.0208891	0	-1.07988	0.453199	0.704976	0	1.17314	0.681748	0.829299	-1	-1.94981	0.0244889	0.241749	+2	2.2874	0.000195034	0.00366283		30001	endoplasmic reticulum oxidoreductase 1 alpha	Metabolic Stress	hsa04141	GO:0006457, GO:0006464, GO:0009266, GO:0010260, GO:0019471, GO:0022417, GO:0030198, GO:0030968, GO:0034599, GO:0034976, GO:0045454, GO:0050873, GO:0051085, GO:0051209, GO:0055114, GO:0070059, GO:0071456, GO:0005783, GO:0005788, GO:0016020, GO:0030425, GO:0043231, GO:0005515, GO:0016491, GO:0016671	protein folding, cellular protein modification process, response to temperature stimulus, animal organ senescence, 4-hydroxyproline metabolic process, protein maturation by protein folding, extracellular matrix organization, endoplasmic reticulum unfolded protein response, cellular response to oxidative stress, response to endoplasmic reticulum stress, cell redox homeostasis, brown fat cell diffe…
MFNG	0.00481841	0.0196306	-1	-1.35048	0.0460751	0.149067	-1	-1.74267	0.00646519	0.0541108	0	-1.07671	0.469106	0.719545	0	-1.25426	0.103406	0.2552	0	1.29041	0.195021	0.528754	-2	-1.61851	0.000786592	0.00903994		4242	MFNG O-fucosylpeptide 3-beta-N-acetylglucosaminyltransferase	Notch Signaling	hsa04330	GO:0001825, GO:0002315, GO:0007389, GO:0008593, GO:0032092, GO:0036066, GO:0045747, GO:0005615, GO:0030173, GO:0033829, GO:0046872	blastocyst formation, marginal zone B cell differentiation, pattern specification process, regulation of Notch signaling pathway, positive regulation of protein binding, protein O-linked fucosylation, positive regulation of Notch signaling pathway, extracellular space, integral component of Golgi membrane, O-fucosylpeptide 3-beta-N-acetylglucosaminyltransferase activity, metal ion binding
FYN	0.00487808	0.0197691	0	1.4148	0.0574383	0.177621	0	1.28113	0.294444	0.559807	0	-1.0801	0.317792	0.602709	+2	1.52812	0.00056683	0.00651431	0	1.10434	0.649816	0.871705	+1	1.38374	0.0147107	0.0740342		2534	FYN proto-oncogene, Src family tyrosine kinase	Costimulatory Signaling	hsa04071; hsa04072; hsa04360; hsa04380; hsa04510; hsa04520; hsa04611; hsa04650; hsa04660; hsa04664; hsa04725; hsa05020; hsa05130; hsa05162; hsa05416	GO:0000165, GO:0000304, GO:0001764, GO:0002223, GO:0002250, GO:0003015, GO:0006468, GO:0006816, GO:0007411, GO:0007596, GO:0007612, GO:0007631, GO:0008360, GO:0010629, GO:0010730, GO:0010976, GO:0014068, GO:0018108, GO:0019221, GO:0030168, GO:0030900, GO:0031295, GO:0031397, GO:0035556, GO:0036120, GO:0038096, GO:0042177, GO:0042531, GO:0042542, GO:0043123, GO:0043524, GO:0045471, GO:0048010, GO:…	MAPK cascade, response to singlet oxygen, neuron migration, stimulatory C-type lectin receptor signaling pathway, adaptive immune response, heart process, protein phosphorylation, calcium ion transport, axon guidance, blood coagulation, learning, feeding behavior, regulation of cell shape, negative regulation of gene expression, negative regulation of hydrogen peroxide biosynthetic process, posit…
CSF1R	0.00506958	0.0204376	0	-1.04043	0.707367	0.837958	+2	1.9626	0.00312262	0.0333947	0	-1.1004	0.606617	0.795732	0	1.05765	0.766134	0.880482	-1	-2.04194	0.00224081	0.0958568	+2	2.15965	0.000460643	0.00622272		1436	colony stimulating factor 1 receptor	Cytokine and Chemokine Signaling; PI3K-Akt; MAPK; Myeloid Compartment	hsa04014; hsa04015; hsa04060; hsa04144; hsa04151; hsa04380; hsa04640; hsa05200; hsa05202	GO:0001934, GO:0002931, GO:0006954, GO:0007165, GO:0007169, GO:0007275, GO:0007411, GO:0008283, GO:0008284, GO:0008285, GO:0008360, GO:0018108, GO:0019221, GO:0021772, GO:0021879, GO:0030097, GO:0030224, GO:0030225, GO:0030316, GO:0030335, GO:0031529, GO:0036006, GO:0038145, GO:0042531, GO:0043066, GO:0045087, GO:0045124, GO:0045217, GO:0046488, GO:0046777, GO:0048015, GO:0060603, GO:0061098, GO:…	positive regulation of protein phosphorylation, response to ischemia, inflammatory response, signal transduction, transmembrane receptor protein tyrosine kinase signaling pathway, multicellular organism development, axon guidance, cell proliferation, positive regulation of cell proliferation, negative regulation of cell proliferation, regulation of cell shape, peptidyl-tyrosine phosphorylation, c…
SNAI1	0.00534914	0.0214523	-2	-1.71457	0.00275099	0.0192569	-2	-1.93148	0.0043002	0.0408785	-1	-1.63447	0.00540156	0.0577667	0	-1.04901	0.766134	0.880482	0	1.12651	0.51967	0.790802	0	-1.18172	0.532896	0.724964		6615	snail family transcriptional repressor 1		hsa04520	GO:0000122, GO:0001649, GO:0001707, GO:0001837, GO:0003180, GO:0003198, GO:0010718, GO:0010957, GO:0016477, GO:0030335, GO:0031069, GO:0043518, GO:0045893, GO:0060021, GO:0060536, GO:0060707, GO:0060806, GO:0060972, GO:0061314, GO:0070828, GO:1902230, GO:2000810, GO:0005634, GO:0005654, GO:0005721, GO:0005737, GO:0005829, GO:0000977, GO:0000981, GO:0001227, GO:0005515, GO:0019900, GO:0046872, GO:…	negative regulation of transcription by RNA polymerase II, osteoblast differentiation, mesoderm formation, epithelial to mesenchymal transition, aortic valve morphogenesis, epithelial to mesenchymal transition involved in endocardial cushion formation, positive regulation of epithelial to mesenchymal transition, negative regulation of vitamin D biosynthetic process, cell migration, positive regul…
IFITM1	0.00539085	0.0215075	0	1.04248	0.624617	0.787161	0	1.40007	0.150229	0.376796	-1	-1.50097	0.0291575	0.151698	+1	1.56472	0.0207568	0.0870218	0	-1.34302	0.404061	0.707108	+2	2.10145	0.00180522	0.0165478		8519	interferon induced transmembrane protein 1	Interferon Signaling; Cytotoxicity; Lymphoid Compartment	hsa04662	GO:0001503, GO:0007166, GO:0008285, GO:0009615, GO:0030336, GO:0034341, GO:0035455, GO:0035456, GO:0045071, GO:0045669, GO:0046597, GO:0050776, GO:0060337, GO:0005886, GO:0016020, GO:0016021, GO:0032991, GO:0005515	ossification, cell surface receptor signaling pathway, negative regulation of cell proliferation, response to virus, negative regulation of cell migration, response to interferon-gamma, response to interferon-alpha, response to interferon-beta, negative regulation of viral genome replication, positive regulation of osteoblast differentiation, negative regulation of viral entry into host cell, reg…
SFRP4	0.00563665	0.0223723	+2	2.89659	0.0070306	0.0392287	0	1.23893	0.669776	0.838582	+1	2.5523	0.00435441	0.0508014	0	1.13489	0.483782	0.688563	+1	2.33798	0.0301815	0.267124	0	-2.06009	0.057913	0.181272		6424	secreted frizzled related protein 4	Wnt Signaling	hsa04310	GO:0002092, GO:0008285, GO:0009725, GO:0010628, GO:0030154, GO:0030178, GO:0030510, GO:0043065, GO:0043433, GO:0045606, GO:0055062, GO:0060349, GO:0090090, GO:0090263, GO:1902174, GO:2000051, GO:2000119, GO:0005615, GO:0005634, GO:0005737, GO:0009986, GO:0005515, GO:0017147	positive regulation of receptor internalization, negative regulation of cell proliferation, response to hormone, positive regulation of gene expression, cell differentiation, negative regulation of Wnt signaling pathway, regulation of BMP signaling pathway, positive regulation of apoptotic process, negative regulation of DNA-binding transcription factor activity, positive regulation of epidermal …
SPRY4	0.00577539	0.0227721	+2	1.98558	0.000451012	0.00510705	0	1.49777	0.081306	0.253464	0	1.29509	0.0575477	0.229594	+1	1.53316	0.036299	0.123673	0	1.32569	0.136089	0.478488	0	1.1565	0.767161	0.868697		81848	sprouty RTK signaling antagonist 4	Cytotoxicity		GO:0007275, GO:0070373, GO:0005925, GO:0032587, GO:0005515	multicellular organism development, negative regulation of ERK1 and ERK2 cascade, focal adhesion, ruffle membrane, protein binding
E2F3	0.00579652	0.0227721	+1	1.35963	0.0325506	0.119352	0	1.15079	0.158982	0.389861	0	-1.14789	0.357409	0.63862	+2	1.56071	0.00167633	0.0146679	0	1.18147	0.471542	0.753293	+1	1.32098	0.0166073	0.0799228		1871	E2F transcription factor 3	Angiogenesis; Cell Proliferation; Metabolic Stress; Notch Signaling	hsa04110; hsa05161; hsa05166; hsa05200; hsa05206; hsa05212; hsa05214; hsa05215; hsa05218; hsa05219; hsa05220; hsa05222; hsa05223	GO:0006367, GO:0007049, GO:0008284, GO:0045944, GO:0070345, GO:1905461, GO:0005654, GO:0090575, GO:0000977, GO:0000981, GO:0000987, GO:0001228, GO:0005515, GO:0043565, GO:0046983	transcription initiation from RNA polymerase II promoter, cell cycle, positive regulation of cell proliferation, positive regulation of transcription by RNA polymerase II, negative regulation of fat cell proliferation, positive regulation of vascular associated smooth muscle cell apoptotic process, nucleoplasm, RNA polymerase II transcription factor complex, RNA polymerase II regulatory region se…
SERPINA1	0.00590706	0.022962	0	-1.48602	0.204383	0.413057	+2	2.95268	0.00347892	0.0361996	0	-1.03611	0.671878	0.835778	0	-1.43423	0.362592	0.573297	-2	-4.38773	9.50101e-05	0.0243859	+1	3.05929	0.0107607	0.06048		5265	serpin family A member 1	Myeloid Compartment	hsa04610	GO:0002576, GO:0006888, GO:0006953, GO:0007596, GO:0043312, GO:0043687, GO:0044267, GO:0048208, GO:0000139, GO:0005576, GO:0005615, GO:0005783, GO:0005788, GO:0005794, GO:0030134, GO:0031093, GO:0033116, GO:0043231, GO:0062023, GO:0070062, GO:1904813, GO:0002020, GO:0004867, GO:0005515, GO:0042802	platelet degranulation, ER to Golgi vesicle-mediated transport, acute-phase response, blood coagulation, neutrophil degranulation, post-translational protein modification, cellular protein metabolic process, COPII vesicle coating, Golgi membrane, extracellular region, extracellular space, endoplasmic reticulum, endoplasmic reticulum lumen, Golgi apparatus, COPII-coated ER to Golgi transport vesic…
CD8A	0.0059136	0.022962	0	-1.52679	0.0747397	0.214049	-2	-2.64937	0.00140702	0.0212433	-1	-1.80007	0.0190878	0.12248	0	1.17899	0.729567	0.857659	+1	1.73525	0.0493459	0.311445	-1	-1.47181	0.0499225	0.16498	CD8 T cells	925	CD8a molecule	Antigen Presentation; Immune Cell Adhesion and Migration; Lymphoid Compartment	hsa04514; hsa04612; hsa04640; hsa04660; hsa05340	GO:0006955, GO:0007169, GO:0019882, GO:0042110, GO:0050776, GO:0005576, GO:0005886, GO:0005887, GO:0009897, GO:0042101, GO:0044853, GO:0005515, GO:0015026, GO:0023024, GO:0042288	immune response, transmembrane receptor protein tyrosine kinase signaling pathway, antigen processing and presentation, T cell activation, regulation of immune response, extracellular region, plasma membrane, integral component of plasma membrane, external side of plasma membrane, T cell receptor complex, plasma membrane raft, protein binding, coreceptor activity, MHC class I protein complex bind…
SOX2	0.00593433	0.022962	+2	2.5499	0.00909233	0.0479527	0	-1.86085	0.270205	0.536232	0	1.68204	0.132927	0.366257	0	1.51596	0.256138	0.46405	+1	4.74499	0.00176363	0.0958568	-1	-3.13002	0.0164825	0.0799228		6657	SRY-box 2	Wnt Signaling	hsa04390; hsa04550	GO:0000122, GO:0001649, GO:0001654, GO:0001714, GO:0006325, GO:0006355, GO:0007050, GO:0009611, GO:0010468, GO:0019221, GO:0021781, GO:0021983, GO:0021984, GO:0022409, GO:0030900, GO:0035019, GO:0042246, GO:0043281, GO:0043410, GO:0045597, GO:0045665, GO:0045893, GO:0045944, GO:0048839, GO:0050680, GO:0070848, GO:0090090, GO:0097150, GO:0005634, GO:0005654, GO:0005667, GO:0005737, GO:0005829, GO:…	negative regulation of transcription by RNA polymerase II, osteoblast differentiation, eye development, endodermal cell fate specification, chromatin organization, regulation of transcription, DNA-templated, cell cycle arrest, response to wounding, regulation of gene expression, cytokine-mediated signaling pathway, glial cell fate commitment, pituitary gland development, adenohypophysis developme…
TLR2	0.0059834	0.0230361	0	1.49955	0.0544035	0.169598	+2	2.14805	0.00199793	0.0268768	+1	1.49534	0.00852551	0.072139	0	1.00281	0.916789	0.95914	0	-1.43246	0.136089	0.478488	0	1.43649	0.0735017	0.209616		7097	toll like receptor 2	PI3K-Akt; Myeloid Compartment		GO:0001666, GO:0001774, GO:0001775, GO:0002224, GO:0002374, GO:0002755, GO:0006691, GO:0006915, GO:0006955, GO:0007165, GO:0007252, GO:0007612, GO:0008285, GO:0009636, GO:0010628, GO:0014005, GO:0030177, GO:0031663, GO:0032289, GO:0032570, GO:0032613, GO:0032640, GO:0032722, GO:0032728, GO:0032733, GO:0032735, GO:0032741, GO:0032755, GO:0032757, GO:0032760, GO:0032868, GO:0034123, GO:0034134, GO:…	response to hypoxia, microglial cell activation, cell activation, toll-like receptor signaling pathway, cytokine secretion involved in immune response, MyD88-dependent toll-like receptor signaling pathway, leukotriene metabolic process, apoptotic process, immune response, signal transduction, I-kappaB phosphorylation, learning, negative regulation of cell proliferation, response to toxic substanc…
ENTPD1	0.00601367	0.0230374	0	1.25318	0.0747397	0.214049	+1	1.49739	0.0150349	0.0911565	0	-1.09671	0.437597	0.694286	+1	1.37437	0.0150526	0.0719909	0	-1.19488	0.425906	0.722352	+2	1.6422	0.00359134	0.0276533		953	ectonucleoside triphosphate diphosphohydrolase 1		hsa00230; hsa00240; hsa05169	GO:0007155, GO:0007596, GO:0034656, GO:0005886, GO:0005887, GO:0016020, GO:0070062, GO:0005515, GO:0005524, GO:0102485, GO:0102486, GO:0102487, GO:0102488, GO:0102489, GO:0102490, GO:0102491	cell adhesion, blood coagulation, nucleobase-containing small molecule catabolic process, plasma membrane, integral component of plasma membrane, membrane, extracellular exosome, protein binding, ATP binding, dATP phosphohydrolase activity, dCTP phosphohydrolase activity, dUTP phosphohydrolase activity, dTTP phosphohydrolase activity, GTP phosphohydrolase activity, 8-oxo-dGTP phosphohydrolase act…
TLR5	0.00615472	0.0233566	+1	1.59962	0.0460751	0.149067	+2	2.03106	0.00124792	0.0208891	0	1.20446	0.378318	0.648785	0	1.32807	0.152306	0.337969	0	-1.26971	0.146655	0.488836	+2	1.68628	0.00551815	0.0369476		7100	toll like receptor 5		hsa04620; hsa05130; hsa05132; hsa05134; hsa05321	GO:0002755, GO:0006954, GO:0032757, GO:0034123, GO:0034146, GO:0042742, GO:0045087, GO:0050707, GO:0071260, GO:0005886, GO:0016021, GO:0004888, GO:0005149	MyD88-dependent toll-like receptor signaling pathway, inflammatory response, positive regulation of interleukin-8 production, positive regulation of toll-like receptor signaling pathway, toll-like receptor 5 signaling pathway, defense response to bacterium, innate immune response, regulation of cytokine secretion, cellular response to mechanical stimulus, plasma membrane, integral component of me…
APOL6	0.00615766	0.0233566	-2	-1.3797	0.000966901	0.00875898	-1	-1.23745	0.0344379	0.156906	-1	-1.16987	0.0356886	0.163573	0	-1.17936	0.0561402	0.168859	0	-1.11495	0.323414	0.650205	0	-1.05776	0.506288	0.708803		80830	apolipoprotein L6			GO:0006869, GO:0042157, GO:0005576, GO:0005737	lipid transport, lipoprotein metabolic process, extracellular region, cytoplasm
BAD	0.00618884	0.0233598	+2	1.46389	0.000731107	0.00721734	0	1.22047	0.0664508	0.223437	+1	1.298	0.00786068	0.0720563	0	1.1278	0.321454	0.535757	0	1.19945	0.195021	0.528754	0	-1.06353	0.6605	0.813736		572	BCL2 associated agonist of cell death	Apoptosis; Autophagy; PI3K-Akt; MAPK	hsa04012; hsa04014; hsa04022; hsa04024; hsa04151; hsa04210; hsa04370; hsa04510; hsa04722; hsa04910; hsa04919; hsa05010; hsa05014; hsa05145; hsa05152; hsa05160; hsa05161; hsa05200; hsa05203; hsa05210; hsa05212; hsa05213; hsa05215; hsa05218; hsa05220; hsa05221; hsa05223	GO:0001844, GO:0006007, GO:0006915, GO:0006919, GO:0007283, GO:0008625, GO:0008630, GO:0009749, GO:0010508, GO:0010918, GO:0019050, GO:0019221, GO:0021987, GO:0032024, GO:0032355, GO:0032570, GO:0033133, GO:0033574, GO:0034201, GO:0035774, GO:0042542, GO:0042593, GO:0043065, GO:0043200, GO:0043280, GO:0044342, GO:0045471, GO:0045579, GO:0045582, GO:0045862, GO:0046031, GO:0046034, GO:0046902, GO:…	protein insertion into mitochondrial membrane involved in apoptotic signaling pathway, glucose catabolic process, apoptotic process, activation of cysteine-type endopeptidase activity involved in apoptotic process, spermatogenesis, extrinsic apoptotic signaling pathway via death domain receptors, intrinsic apoptotic signaling pathway in response to DNA damage, response to glucose, positive regula…
FPR3	0.00684801	0.0257218	0	1.1101	0.707367	0.837958	+1	1.57811	0.0230658	0.121648	0	-1.11434	0.305242	0.587591	0	1.23704	0.0999612	0.250717	0	-1.42159	0.0649491	0.352189	+2	1.75856	0.000317163	0.00488431		2359	formyl peptide receptor 3	Myeloid Compartment	hsa04080; hsa05150	GO:0006935, GO:0007165, GO:0007186, GO:0005886, GO:0016021	chemotaxis, signal transduction, G protein-coupled receptor signaling pathway, plasma membrane, integral component of membrane
HAVCR2	0.00695721	0.0260051	0	1.02269	0.990928	1	+1	1.64704	0.0371953	0.1646	0	-1.40596	0.094454	0.296856	0	1.43786	0.130169	0.30558	0	-1.61049	0.0541673	0.328416	+2	2.31566	0.000720912	0.00854003		84868	hepatitis A virus cellular receptor 2	Costimulatory Signaling		GO:0002250, GO:0002281, GO:0002519, GO:0002652, GO:0002826, GO:0002859, GO:0006954, GO:0010629, GO:0030886, GO:0032088, GO:0032687, GO:0032689, GO:0032703, GO:0032712, GO:0032715, GO:0032720, GO:0032722, GO:0032729, GO:0032732, GO:0032753, GO:0032815, GO:0034138, GO:0034154, GO:0034162, GO:0042102, GO:0042130, GO:0043032, GO:0045087, GO:0050830, GO:0060135, GO:0070374, GO:0071222, GO:0071656, GO:…	adaptive immune response, macrophage activation involved in immune response, natural killer cell tolerance induction, regulation of tolerance induction dependent upon immune response, negative regulation of T-helper 1 type immune response, negative regulation of natural killer cell mediated cytotoxicity directed against tumor cell target, inflammatory response, negative regulation of gene express…
TNFRSF10C	0.00706211	0.0261718	+1	1.9511	0.0108299	0.0541493	+1	2.13419	0.0104582	0.071264	0	1.12883	0.860387	0.927168	+1	1.72842	0.0207568	0.0870218	0	-1.09383	0.850081	0.952784	+1	1.89061	0.0130026	0.0695279		8794	TNF receptor superfamily member 10c		hsa04060; hsa04210; hsa04650; hsa05162; hsa05164	GO:0042981, GO:0005886, GO:0031225, GO:0004888, GO:0045569	regulation of apoptotic process, plasma membrane, anchored component of membrane, transmembrane signaling receptor activity, TRAIL binding
TLR3	0.00710133	0.0261718	0	-1.25143	0.152305	0.341909	+1	1.5807	0.0150349	0.0911565	0	-1.09891	0.634247	0.815309	0	-1.13879	0.379914	0.592174	-2	-1.97814	0.000443189	0.0426569	+2	1.73705	0.00386389	0.0291686		7098	toll like receptor 3	Apoptosis	hsa04620; hsa05160; hsa05161; hsa05164; hsa05168	GO:0001774, GO:0002224, GO:0002730, GO:0002756, GO:0006972, GO:0007165, GO:0007249, GO:0007250, GO:0007252, GO:0008584, GO:0009597, GO:0010628, GO:0032722, GO:0032728, GO:0032735, GO:0032755, GO:0032757, GO:0032760, GO:0034123, GO:0034128, GO:0034138, GO:0034346, GO:0035458, GO:0035666, GO:0035690, GO:0042742, GO:0043065, GO:0043123, GO:0043330, GO:0045078, GO:0045080, GO:0045087, GO:0045356, GO:…	microglial cell activation, toll-like receptor signaling pathway, regulation of dendritic cell cytokine production, MyD88-independent toll-like receptor signaling pathway, hyperosmotic response, signal transduction, I-kappaB kinase/NF-kappaB signaling, activation of NF-kappaB-inducing kinase activity, I-kappaB phosphorylation, male gonad development, detection of virus, positive regulation of gen…
ADORA2A	0.00712207	0.0261718	+2	1.72967	0.00445431	0.0278847	0	-1.01947	0.606637	0.820196	0	1.06294	0.720072	0.860956	+2	1.62725	0.00422044	0.0285065	+1	1.76335	0.00165844	0.0958568	0	-1.08363	0.467692	0.673127		135	adenosine A2a receptor	Costimulatory Signaling	hsa04015; hsa04020; hsa04024; hsa04080; hsa04270; hsa05012; hsa05034	GO:0001963, GO:0001973, GO:0001975, GO:0006355, GO:0006469, GO:0006909, GO:0006915, GO:0006954, GO:0006968, GO:0007186, GO:0007188, GO:0007189, GO:0007205, GO:0007267, GO:0007271, GO:0007417, GO:0007596, GO:0007600, GO:0007626, GO:0008015, GO:0008285, GO:0014049, GO:0014057, GO:0014061, GO:0031000, GO:0032230, GO:0035249, GO:0035810, GO:0035815, GO:0040013, GO:0042311, GO:0042755, GO:0043116, GO:…	synaptic transmission, dopaminergic, adenosine receptor signaling pathway, response to amphetamine, regulation of transcription, DNA-templated, negative regulation of protein kinase activity, phagocytosis, apoptotic process, inflammatory response, cellular defense response, G protein-coupled receptor signaling pathway, adenylate cyclase-modulating G protein-coupled receptor signaling pathway, ade…
LAIR1	0.00716692	0.0261718	-2	-1.63417	0.00232899	0.0174109	0	-1.51174	0.0711399	0.231021	0	-1.12387	0.544309	0.767616	-2	-1.45405	0.004458	0.0295919	0	-1.08099	0.342551	0.671157	0	-1.34511	0.135219	0.30267		3903	leukocyte associated immunoglobulin like receptor 1			GO:0002250, GO:0043312, GO:0050776, GO:0005886, GO:0016021, GO:0035579, GO:0070821, GO:0005515	adaptive immune response, neutrophil degranulation, regulation of immune response, plasma membrane, integral component of membrane, specific granule membrane, tertiary granule membrane, protein binding
EPM2AIP1	0.00717176	0.0261718	+2	1.35334	0.000604228	0.00628724	+1	1.24362	0.0271629	0.135815	+1	1.18465	0.033387	0.160675	0	1.1424	0.114296	0.275026	0	1.08823	0.362376	0.6876	0	1.04979	0.720785	0.853659		9852	EPM2A interacting protein 1			GO:0005634, GO:0098554, GO:0005515, GO:0042802	nucleus, cytoplasmic side of endoplasmic reticulum membrane, protein binding, identical protein binding
BATF3	0.00722952	0.0262361	-2	-2.00851	0.00126925	0.0109811	-1	-1.70041	0.031852	0.150467	0	-1.3425	0.0971039	0.302712	-1	-1.4961	0.036299	0.123673	0	-1.18119	0.570138	0.823652	0	-1.2666	0.191731	0.383462		55509	basic leucine zipper ATF-like transcription factor 3	Antigen Presentation		GO:0000122, GO:0006366, GO:0009615, GO:0043011, GO:0097028, GO:0000978, GO:0000981, GO:0001227, GO:0003700, GO:0003714, GO:0005515	negative regulation of transcription by RNA polymerase II, transcription by RNA polymerase II, response to virus, myeloid dendritic cell differentiation, dendritic cell differentiation, RNA polymerase II proximal promoter sequence-specific DNA binding, DNA-binding transcription factor activity, RNA polymerase II-specific, DNA-binding transcription repressor activity, RNA polymerase II-specific, D…
MAGEA4	0.00725752	0.0262361	0	-1.03838	0.899464	0.960327	0	1.08865	0.719634	0.872628	+1	1.85907	0.0089528	0.0733368	-1	-1.93041	0.0145324	0.0708223	0	-1.13043	0.713467	0.905057	0	-1.70768	0.082778	0.224433		4103	MAGE family member A4			GO:0008150, GO:0005575, GO:0003674, GO:0005515	biological_process, cellular_component, molecular_function, protein binding
CCND2	0.00750134	0.0269908	0	1.17535	0.561545	0.753291	0	1.57268	0.0538497	0.195586	0	-1.29195	0.094454	0.296856	+1	1.51848	0.039391	0.130737	0	-1.33806	0.169588	0.50418	+2	2.03182	0.00153778	0.0151807		894	cyclin D2	Angiogenesis; JAK-STAT Signaling; Cell Proliferation; Wnt Signaling; PI3K-Akt	hsa04068; hsa04110; hsa04115; hsa04151; hsa04310; hsa04390; hsa04510; hsa04630; hsa04917; hsa05162; hsa05166; hsa05202; hsa05203; hsa05206	GO:0001934, GO:0006468, GO:0008284, GO:0043066, GO:0045737, GO:0051301, GO:1900087, GO:0000307, GO:0000785, GO:0005634, GO:0005654, GO:0005730, GO:0005829, GO:0031965, GO:0005515, GO:0019901	positive regulation of protein phosphorylation, protein phosphorylation, positive regulation of cell proliferation, negative regulation of apoptotic process, positive regulation of cyclin-dependent protein serine/threonine kinase activity, cell division, positive regulation of G1/S transition of mitotic cell cycle, cyclin-dependent protein kinase holoenzyme complex, chromatin, nucleus, nucleoplas…
IFI35	0.00763719	0.0273518	-2	-1.49213	0.00275099	0.0192569	-1	-1.36123	0.0401325	0.172637	0	-1.12387	0.140659	0.381364	-1	-1.32768	0.0226922	0.0914818	0	-1.09616	0.850081	0.952784	0	-1.2112	0.0806033	0.219309		3430	interferon induced protein 35	Interferon Signaling; Cytotoxicity		GO:0060337, GO:0005634, GO:0005829, GO:0005515	type I interferon signaling pathway, nucleus, cytosol, protein binding
PIAS4	0.00791466	0.0282143	+2	1.26719	0.000803181	0.00763517	0	1.01818	0.434867	0.688987	0	1.16166	0.0649441	0.240418	0	1.09084	0.182442	0.369685	+1	1.24456	0.00224081	0.0958568	0	-1.14092	0.310215	0.520404		51588	protein inhibitor of activated STAT 4	DNA Damage Repair; JAK-STAT Signaling; Cell Proliferation	hsa04064; hsa04120; hsa04630	GO:0000122, GO:0006303, GO:0010804, GO:0016055, GO:0016925, GO:0032088, GO:0033235, GO:0042359, GO:0045892, GO:1902174, GO:1902231, GO:0005634, GO:0005654, GO:0005737, GO:0016363, GO:0016605, GO:1990234, GO:0003677, GO:0003714, GO:0005515, GO:0008022, GO:0008270, GO:0019789, GO:0031625, GO:0061665	negative regulation of transcription by RNA polymerase II, double-strand break repair via nonhomologous end joining, negative regulation of tumor necrosis factor-mediated signaling pathway, Wnt signaling pathway, protein sumoylation, negative regulation of NF-kappaB transcription factor activity, positive regulation of protein sumoylation, vitamin D metabolic process, negative regulation of trans…
HCK	0.00835174	0.0296352	0	1.26631	0.15907	0.349953	+1	1.46699	0.0294297	0.14163	0	-1.0533	0.77937	0.883822	+1	1.3338	0.0102388	0.0559141	0	-1.15847	0.342551	0.671157	+2	1.54517	0.00266305	0.0225335		3055	HCK proto-oncogene, Src family tyrosine kinase	Cytokine and Chemokine Signaling; Myeloid Compartment	hsa04062; hsa04666	GO:0002522, GO:0002758, GO:0006468, GO:0006954, GO:0007155, GO:0007229, GO:0007498, GO:0008284, GO:0008360, GO:0018108, GO:0019221, GO:0030838, GO:0031663, GO:0038096, GO:0043066, GO:0043299, GO:0045728, GO:0046777, GO:0050690, GO:0050727, GO:0050764, GO:0051090, GO:0060333, GO:0071801, GO:2000251, GO:0005654, GO:0005764, GO:0005794, GO:0005829, GO:0005884, GO:0005886, GO:0005901, GO:0005925, GO:…	leukocyte migration involved in immune response, innate immune response-activating signal transduction, protein phosphorylation, inflammatory response, cell adhesion, integrin-mediated signaling pathway, mesoderm development, positive regulation of cell proliferation, regulation of cell shape, peptidyl-tyrosine phosphorylation, cytokine-mediated signaling pathway, positive regulation of actin fil…
LAMC2	0.00863469	0.0304987	-1	-1.99974	0.017408	0.0753043	0	-1.20444	0.669776	0.838582	-2	-2.35051	0.00158527	0.0283874	0	1.17541	0.790804	0.894893	0	-1.66031	0.208707	0.541093	0	1.95154	0.0669072	0.199684		3918	laminin subunit gamma 2	Matrix Remodeling and Metastasis; PI3K-Akt	hsa04151; hsa04510; hsa04512; hsa05145; hsa05146; hsa05200; hsa05222	GO:0007155, GO:0008284, GO:0008544, GO:0030198, GO:0030335, GO:0031581, GO:0048731, GO:0070831, GO:0005576, GO:0005607, GO:0005615, GO:0005938, GO:0016020, GO:0048471, GO:0062023, GO:0005201, GO:0008201	cell adhesion, positive regulation of cell proliferation, epidermis development, extracellular matrix organization, positive regulation of cell migration, hemidesmosome assembly, system development, basement membrane assembly, extracellular region, laminin-2 complex, extracellular space, cell cortex, membrane, perinuclear region of cytoplasm, collagen-containing extracellular matrix, extracellula…
DTX4	0.00876806	0.0307886	+2	2.11365	0.000604228	0.00628724	+1	1.67326	0.0432579	0.177173	+1	1.8036	0.0141807	0.103991	0	1.17191	0.276207	0.488919	0	1.2632	0.596193	0.840786	0	-1.0779	0.814365	0.895801		23220	deltex E3 ubiquitin ligase 4	Notch Signaling	hsa04330	GO:0007219, GO:0016567, GO:0032479, GO:0005829, GO:0004842, GO:0008270	Notch signaling pathway, protein ubiquitination, regulation of type I interferon production, cytosol, ubiquitin-protein transferase activity, zinc ion binding
CXCL9	0.00879675	0.0307886	-2	-3.40549	0.00214051	0.0166484	-1	-2.86396	0.0432579	0.177173	-1	-2.57608	0.00613219	0.0613219	0	-1.32196	0.276207	0.488919	0	-1.18908	0.879816	0.959573	0	-1.11175	0.720785	0.853659		4283	C-X-C motif chemokine ligand 9	Cytokine and Chemokine Signaling; Lymphoid Compartment	hsa04060; hsa04062; hsa04620	GO:0006935, GO:0006952, GO:0006968, GO:0007165, GO:0007186, GO:0007189, GO:0007267, GO:0010469, GO:0042127, GO:0045663, GO:0051281, GO:0051607, GO:1901741, GO:0005576, GO:0009897, GO:0005125, GO:0005515, GO:0008009, GO:0048248	chemotaxis, defense response, cellular defense response, signal transduction, G protein-coupled receptor signaling pathway, adenylate cyclase-activating G protein-coupled receptor signaling pathway, cell-cell signaling, regulation of signaling receptor activity, regulation of cell proliferation, positive regulation of myoblast differentiation, positive regulation of release of sequestered calcium…
IKBKG	0.00960445	0.0334635	0	1.24843	0.173262	0.37162	0	-1.20623	0.627397	0.820196	0	1.31656	0.0709836	0.251877	0	-1.05458	0.425353	0.635965	+1	1.50589	0.00299609	0.100304	-2	-1.58807	0.00101707	0.0111878		8517	inhibitor of nuclear factor kappa B kinase regulatory subunit gamma	Costimulatory Signaling; Cytokine and Chemokine Signaling; NF-kappaB Signaling; PI3K-Akt; MAPK	hsa04010; hsa04014; hsa04062; hsa04064; hsa04151; hsa04210; hsa04380; hsa04620; hsa04621; hsa04622; hsa04623; hsa04660; hsa04662; hsa04668; hsa04920; hsa05120; hsa05131; hsa05142; hsa05145; hsa05160; hsa05161; hsa05166; hsa05168; hsa05169; hsa05200; hsa05203; hsa05212; hsa05215; hsa05220; hsa05221; hsa05222; hsa05340	GO:0000187, GO:0002223, GO:0002479, GO:0002756, GO:0006915, GO:0006954, GO:0006955, GO:0006974, GO:0007249, GO:0007254, GO:0009615, GO:0010803, GO:0016032, GO:0016239, GO:0016579, GO:0035666, GO:0038095, GO:0043123, GO:0043276, GO:0045087, GO:0045944, GO:0050852, GO:0051092, GO:0051403, GO:0051650, GO:0070423, GO:0070498, GO:1901215, GO:0000151, GO:0000922, GO:0005634, GO:0005654, GO:0005737, GO:…	activation of MAPK activity, stimulatory C-type lectin receptor signaling pathway, antigen processing and presentation of exogenous peptide antigen via MHC class I, TAP-dependent, MyD88-independent toll-like receptor signaling pathway, apoptotic process, inflammatory response, immune response, cellular response to DNA damage stimulus, I-kappaB kinase/NF-kappaB signaling, JNK cascade, response to …
OAZ1	0.00976337	0.0338327	-1	-1.31632	0.0162975	0.0717091	0	1.10822	0.337538	0.597481	0	-1.07097	0.759444	0.880485	-2	-1.22909	0.00200703	0.016098	-1	-1.45876	0.00454637	0.134642	0	1.18687	0.616632	0.788715		4946	ornithine decarboxylase antizyme 1			GO:0006521, GO:0006596, GO:0043086, GO:0045732, GO:0090316, GO:1902268, GO:0005829, GO:0005515, GO:0008073	regulation of cellular amino acid metabolic process, polyamine biosynthetic process, negative regulation of catalytic activity, positive regulation of protein catabolic process, positive regulation of intracellular protein transport, negative regulation of polyamine transmembrane transport, cytosol, protein binding, ornithine decarboxylase inhibitor activity
CES3	0.00981935	0.0338327	0	-1.0572	0.93335	0.973215	0	1.49597	0.458714	0.707836	+2	4.2422	0.00341185	0.0460899	-1	-4.48485	0.0126595	0.0645549	0	-1.58154	0.525119	0.797518	0	-2.83576	0.129529	0.301069		23491	carboxylesterase 3	Angiogenesis		GO:0006805, GO:0034383, GO:0005788, GO:0005829, GO:0070062, GO:0052689, GO:0080030	xenobiotic metabolic process, low-density lipoprotein particle clearance, endoplasmic reticulum lumen, cytosol, extracellular exosome, carboxylic ester hydrolase activity, methyl indole-3-acetate esterase activity
CD70	0.00985139	0.0338327	-2	-5.08087	0.00427093	0.0274052	0	-3.58431	0.0863843	0.261082	0	-1.48266	0.762757	0.880569	-2	-3.42685	0.0051586	0.0333792	0	-1.41753	0.63835	0.871705	0	-2.41748	0.104243	0.257963		970	CD70 molecule	Costimulatory Signaling; NF-kappaB Signaling; Lymphoid Compartment	hsa04060	GO:0006955, GO:0007165, GO:0007267, GO:0010469, GO:0033209, GO:0042102, GO:0097191, GO:0005886, GO:0005887, GO:0070062, GO:0002020, GO:0005102, GO:0005125, GO:0005164, GO:0005515	immune response, signal transduction, cell-cell signaling, regulation of signaling receptor activity, tumor necrosis factor-mediated signaling pathway, positive regulation of T cell proliferation, extrinsic apoptotic signaling pathway, plasma membrane, integral component of plasma membrane, extracellular exosome, protease binding, signaling receptor binding, cytokine activity, tumor necrosis fact…
A2M	0.00988617	0.0338327	+1	1.90997	0.0225214	0.092735	0	1.56891	0.168105	0.404504	0	-1.03032	0.819641	0.908092	+2	1.96787	0.000897887	0.00909702	0	1.21738	0.304966	0.636379	0	1.61648	0.105195	0.257963		2	alpha-2-macroglobulin	Matrix Remodeling and Metastasis	hsa04610	GO:0001869, GO:0002576, GO:0007597, GO:0010951, GO:0022617, GO:0048863, GO:0051056, GO:0005576, GO:0005829, GO:0031093, GO:0062023, GO:0070062, GO:0072562, GO:0002020, GO:0004867, GO:0005102, GO:0005515, GO:0019838, GO:0019899, GO:0019959, GO:0019966, GO:0043120, GO:0048306	negative regulation of complement activation, lectin pathway, platelet degranulation, blood coagulation, intrinsic pathway, negative regulation of endopeptidase activity, extracellular matrix disassembly, stem cell differentiation, regulation of small GTPase mediated signal transduction, extracellular region, cytosol, platelet alpha granule lumen, collagen-containing extracellular matrix, extrace…
HLA-F	0.0100552	0.0342587	0	-1.28734	0.278111	0.514772	-1	-1.66391	0.0432579	0.177173	0	1.17979	0.221524	0.491566	-1	-1.51879	0.0444379	0.14198	0	1.29252	0.382882	0.705308	-2	-1.96307	0.0012026	0.0126849		3134	major histocompatibility complex, class I, F	Antigen Presentation; Immune Cell Adhesion and Migration; Interferon Signaling	hsa04144; hsa04145; hsa04514; hsa04612; hsa04940; hsa05166; hsa05168; hsa05169; hsa05203; hsa05320; hsa05330; hsa05332; hsa05416	GO:0001916, GO:0002474, GO:0002476, GO:0002477, GO:0002479, GO:0002480, GO:0002725, GO:0002728, GO:0002729, GO:0043322, GO:0043323, GO:0045953, GO:0050776, GO:0060333, GO:0060337, GO:1901215, GO:0000139, GO:0005765, GO:0005783, GO:0005886, GO:0009986, GO:0012507, GO:0016020, GO:0030670, GO:0031901, GO:0032398, GO:0042612, GO:0055038, GO:0071556, GO:0005515, GO:0030881, GO:0042605, GO:0046978, GO:…	positive regulation of T cell mediated cytotoxicity, antigen processing and presentation of peptide antigen via MHC class I, antigen processing and presentation of endogenous peptide antigen via MHC class Ib, antigen processing and presentation of exogenous peptide antigen via MHC class Ib, antigen processing and presentation of exogenous peptide antigen via MHC class I, TAP-dependent, antigen pr…
RPS6KB1	0.0102212	0.0346711	+2	1.26291	0.00561357	0.0329958	0	1.1027	0.197756	0.440093	0	-1.04054	0.553015	0.774221	+2	1.31411	0.00319321	0.0234169	0	1.1453	0.169588	0.50418	0	1.1474	0.135219	0.30267		6198	ribosomal protein S6 kinase B1	Autophagy; Metabolic Stress; Hypoxia; TGF-beta Signaling; PI3K-Akt	hsa04012; hsa04066; hsa04150; hsa04151; hsa04152; hsa04211; hsa04213; hsa04350; hsa04666; hsa04910; hsa04931; hsa05205; hsa05221; hsa05231	GO:0000082, GO:0006915, GO:0007165, GO:0018105, GO:0031667, GO:0031929, GO:0043066, GO:0044539, GO:0045727, GO:0045931, GO:0045948, GO:0046627, GO:0048015, GO:0071363, GO:0005654, GO:0005739, GO:0005741, GO:0005829, GO:0030054, GO:0043005, GO:0045202, GO:0004672, GO:0004712, GO:0005515, GO:0005524, GO:0016301	G1/S transition of mitotic cell cycle, apoptotic process, signal transduction, peptidyl-serine phosphorylation, response to nutrient levels, TOR signaling, negative regulation of apoptotic process, long-chain fatty acid import, positive regulation of translation, positive regulation of mitotic cell cycle, positive regulation of translational initiation, negative regulation of insulin receptor sig…
TNFSF10	0.0103054	0.0348035	0	1.03679	0.918491	0.964855	+1	2.06889	0.0058501	0.0500509	0	1.30767	0.0752563	0.261024	0	-1.26127	0.0870726	0.235249	-1	-1.99547	0.00869611	0.155721	+1	1.58211	0.0451133	0.155077		8743	TNF superfamily member 10	Cytotoxicity; Apoptosis	hsa04060; hsa04068; hsa04210; hsa04650; hsa05162; hsa05164	GO:0006915, GO:0006919, GO:0006955, GO:0007165, GO:0007166, GO:0007267, GO:0008584, GO:0010469, GO:0032868, GO:0043065, GO:0043123, GO:0043280, GO:0090200, GO:1902041, GO:1902042, GO:2001238, GO:0005576, GO:0005887, GO:0070062, GO:0005102, GO:0005125, GO:0005164, GO:0005515, GO:0008270, GO:0042802, GO:0045569	apoptotic process, activation of cysteine-type endopeptidase activity involved in apoptotic process, immune response, signal transduction, cell surface receptor signaling pathway, cell-cell signaling, male gonad development, regulation of signaling receptor activity, response to insulin, positive regulation of apoptotic process, positive regulation of I-kappaB kinase/NF-kappaB signaling, positive…
MSH2	0.0104472	0.0351282	+1	1.30256	0.017408	0.0753043	+1	1.28887	0.0250442	0.126868	0	1.02567	0.579529	0.784249	+1	1.26996	0.0124451	0.0638848	0	1.01062	0.939742	0.985832	+1	1.2566	0.0249723	0.103939		4436	mutS homolog 2	DNA Damage Repair	hsa03430; hsa05200; hsa05210	GO:0001701, GO:0006119, GO:0006281, GO:0006298, GO:0006301, GO:0007050, GO:0007281, GO:0008340, GO:0008584, GO:0010165, GO:0010224, GO:0016446, GO:0016447, GO:0019724, GO:0030183, GO:0043524, GO:0043570, GO:0045190, GO:0045910, GO:0048298, GO:0048304, GO:0051096, GO:0071168, GO:0000784, GO:0005634, GO:0005654, GO:0016020, GO:0032301, GO:0032302, GO:0000287, GO:0000400, GO:0003677, GO:0003682, GO:…	in utero embryonic development, oxidative phosphorylation, DNA repair, mismatch repair, postreplication repair, cell cycle arrest, germ cell development, determination of adult lifespan, male gonad development, response to X-ray, response to UV-B, somatic hypermutation of immunoglobulin genes, somatic recombination of immunoglobulin gene segments, B cell mediated immunity, B cell differentiation,…
TLR4	0.0106201	0.0355541	0	1.10197	0.624617	0.787161	0	1.07367	0.526764	0.759566	-1	-1.31652	0.017741	0.117763	+2	1.45076	0.00583277	0.0365141	0	1.02636	1	1	+1	1.41351	0.0264166	0.108774		7099	toll like receptor 4	Apoptosis; Hypoxia; PI3K-Akt; Myeloid Compartment		GO:0000187, GO:0002224, GO:0002322, GO:0002537, GO:0002730, GO:0002755, GO:0002756, GO:0006909, GO:0006955, GO:0007249, GO:0007252, GO:0010572, GO:0010628, GO:0014002, GO:0016046, GO:0030890, GO:0031663, GO:0032496, GO:0032497, GO:0032609, GO:0032689, GO:0032700, GO:0032707, GO:0032715, GO:0032720, GO:0032722, GO:0032727, GO:0032728, GO:0032729, GO:0032732, GO:0032733, GO:0032735, GO:0032755, GO:…	activation of MAPK activity, toll-like receptor signaling pathway, B cell proliferation involved in immune response, nitric oxide production involved in inflammatory response, regulation of dendritic cell cytokine production, MyD88-dependent toll-like receptor signaling pathway, MyD88-independent toll-like receptor signaling pathway, phagocytosis, immune response, I-kappaB kinase/NF-kappaB signal…
CD19	0.0107334	0.0357781	+1	2.69485	0.0100941	0.0511344	0	-1.28518	0.352736	0.614495	0	1.23938	0.739674	0.872204	+2	2.17435	0.00796628	0.0454373	+1	3.46337	0.00519956	0.144465	0	-1.59283	0.164823	0.348664	B-cells	930	CD19 molecule	PI3K-Akt; Lymphoid Compartment	hsa04151; hsa04640; hsa04662; hsa05169; hsa05340	GO:0001923, GO:0002322, GO:0016064, GO:0030449, GO:0043552, GO:0050776, GO:0050851, GO:0050853, GO:0050855, GO:0050864, GO:0051281, GO:0051897, GO:0005886, GO:0005887, GO:0009897, GO:0032991, GO:0045121, GO:0070062, GO:0005515	B-1 B cell differentiation, B cell proliferation involved in immune response, immunoglobulin mediated immune response, regulation of complement activation, positive regulation of phosphatidylinositol 3-kinase activity, regulation of immune response, antigen receptor-mediated signaling pathway, B cell receptor signaling pathway, regulation of B cell receptor signaling pathway, regulation of B cell…
PIK3CG	0.0110333	0.0366192	+1	1.70925	0.0211363	0.0879728	+2	1.88782	0.00477117	0.0437358	0	1.2309	0.275304	0.559325	0	1.38862	0.114296	0.275026	0	-1.10448	0.448404	0.739339	+1	1.5337	0.0176314	0.0827816		5294	phosphatidylinositol-4,5-bisphosphate 3-kinase catalytic subunit gamma	Cytokine and Chemokine Signaling; Immune Cell Adhesion and Migration; JAK-STAT Signaling; Metabolic Stress; Hypoxia; PI3K-Akt; MAPK	hsa00562; hsa04012; hsa04014; hsa04015; hsa04022; hsa04024; hsa04062; hsa04066; hsa04068; hsa04070; hsa04071; hsa04072; hsa04150; hsa04151; hsa04152; hsa04210; hsa04211; hsa04213; hsa04261; hsa04370; hsa04380; hsa04510; hsa04550; hsa04611; hsa04620; hsa04630; hsa04650; hsa04660; hsa04662; hsa04664; hsa04666; hsa04668; hsa04670; hsa04722; hsa04725; hsa04750; hsa04810; hsa04910; hsa04914; hsa04915;…	GO:0001525, GO:0001816, GO:0002250, GO:0002407, GO:0002675, GO:0002679, GO:0006661, GO:0006897, GO:0006954, GO:0007186, GO:0007204, GO:0010818, GO:0010897, GO:0014065, GO:0014068, GO:0016310, GO:0030168, GO:0030593, GO:0032252, GO:0033628, GO:0035747, GO:0042098, GO:0042110, GO:0043303, GO:0043406, GO:0045087, GO:0051897, GO:0055118, GO:0070527, GO:0071320, GO:0072672, GO:0097284, GO:1903169, GO:…	angiogenesis, cytokine production, adaptive immune response, dendritic cell chemotaxis, positive regulation of acute inflammatory response, respiratory burst involved in defense response, phosphatidylinositol biosynthetic process, endocytosis, inflammatory response, G protein-coupled receptor signaling pathway, positive regulation of cytosolic calcium ion concentration, T cell chemotaxis, negativ…
GZMB	0.0111691	0.0369107	0	-2.11446	0.111083	0.277708	0	-2.56604	0.0924777	0.273139	-2	-3.75692	0.000893304	0.0191068	0	1.77678	0.249527	0.455298	0	1.21357	0.780997	0.937347	0	1.46409	0.447487	0.656315	Cytotoxic cells	3002	granzyme B	Cytotoxicity; Apoptosis; Notch Signaling; Lymphoid Compartment	hsa04650; hsa04940; hsa05202; hsa05320; hsa05330; hsa05332	GO:0006508, GO:0006915, GO:0019835, GO:0042267, GO:1900740, GO:0001772, GO:0005634, GO:0005739, GO:0005829, GO:0016020, GO:0030141, GO:0004252, GO:0005515, GO:0008236	proteolysis, apoptotic process, cytolysis, natural killer cell mediated cytotoxicity, positive regulation of protein insertion into mitochondrial membrane involved in apoptotic signaling pathway, immunological synapse, nucleus, mitochondrion, cytosol, membrane, secretory granule, serine-type endopeptidase activity, protein binding, serine-type peptidase activity
SLAMF7	0.0112441	0.0369365	-1	-1.99774	0.017408	0.0753043	-2	-3.16498	0.00223882	0.0279282	0	-1.51962	0.197614	0.458321	0	-1.31463	0.161907	0.347266	0	1.58428	0.404061	0.707108	-1	-2.08274	0.040696	0.145748		57823	SLAM family member 7	Lymphoid Compartment		GO:0002250, GO:0007155, GO:0030101, GO:0042267, GO:0050776, GO:0005886, GO:0016021, GO:0042802	adaptive immune response, cell adhesion, natural killer cell activation, natural killer cell mediated cytotoxicity, regulation of immune response, plasma membrane, integral component of membrane, identical protein binding
CD209	0.0112728	0.0369365	0	-1.73912	0.110818	0.277708	0	1.42475	0.242822	0.499927	-1	-1.93948	0.0205445	0.124561	0	1.11521	0.703023	0.839639	-1	-2.47781	0.0448786	0.295355	+2	2.76327	0.0054275	0.0369476	DC	30835	CD209 molecule		hsa04145; hsa05152; hsa05162	GO:0002223, GO:0002250, GO:0006897, GO:0007157, GO:0007159, GO:0009988, GO:0019048, GO:0019062, GO:0019079, GO:0019882, GO:0035556, GO:0042102, GO:0042129, GO:0045087, GO:0046718, GO:0046968, GO:0075733, GO:0097323, GO:0005576, GO:0005737, GO:0005886, GO:0009897, GO:0009986, GO:0016020, GO:0016021, GO:0043657, GO:0001618, GO:0005515, GO:0005537, GO:0030246, GO:0042605, GO:0046790, GO:0046872	stimulatory C-type lectin receptor signaling pathway, adaptive immune response, endocytosis, heterophilic cell-cell adhesion via plasma membrane cell adhesion molecules, leukocyte cell-cell adhesion, cell-cell recognition, modulation by virus of host morphology or physiology, virion attachment to host cell, viral genome replication, antigen processing and presentation, intracellular signal transd…
S100A8	0.0114182	0.0371824	-2	-2.42129	0.00380429	0.0252526	0	-1.03762	0.606637	0.820196	-2	-2.23803	0.00349224	0.0463625	0	-1.08188	0.658288	0.821526	0	-2.33349	0.181985	0.515047	0	2.15688	0.221649	0.415255		6279	S100 calcium binding protein A8	Myeloid Compartment		GO:0001816, GO:0002224, GO:0002523, GO:0002526, GO:0002544, GO:0002793, GO:0006914, GO:0006915, GO:0006919, GO:0006954, GO:0010043, GO:0014002, GO:0018119, GO:0019730, GO:0030307, GO:0030593, GO:0032119, GO:0032496, GO:0032602, GO:0035425, GO:0042060, GO:0042742, GO:0043312, GO:0045087, GO:0045471, GO:0050729, GO:0050832, GO:0051092, GO:0051493, GO:0070488, GO:2001244, GO:0005576, GO:0005615, GO:…	cytokine production, toll-like receptor signaling pathway, leukocyte migration involved in inflammatory response, acute inflammatory response, chronic inflammatory response, positive regulation of peptide secretion, autophagy, apoptotic process, activation of cysteine-type endopeptidase activity involved in apoptotic process, inflammatory response, response to zinc ion, astrocyte development, pep…
MAP3K5	0.0114445	0.0371824	+1	1.34884	0.0152484	0.0682632	+2	1.45738	0.0043002	0.0408785	0	1.10374	0.221524	0.491566	0	1.22206	0.0755363	0.211502	0	-1.08047	0.733585	0.915495	+1	1.32039	0.0451133	0.155077		4217	mitogen-activated protein kinase kinase kinase 5	Metabolic Stress; MAPK	hsa04010; hsa04071; hsa04141; hsa04668; hsa04722; hsa04932; hsa05014	GO:0000165, GO:0000186, GO:0002931, GO:0006468, GO:0007254, GO:0007257, GO:0008631, GO:0010666, GO:0016032, GO:0034198, GO:0034976, GO:0038066, GO:0042060, GO:0043065, GO:0043280, GO:0043507, GO:0045087, GO:0045663, GO:0045893, GO:0046330, GO:0051403, GO:0070059, GO:0070301, GO:0071356, GO:0072577, GO:0097190, GO:0097300, GO:1900745, GO:1901216, GO:1902170, GO:1904707, GO:0005829, GO:0009897, GO:…	MAPK cascade, activation of MAPKK activity, response to ischemia, protein phosphorylation, JNK cascade, activation of JUN kinase activity, intrinsic apoptotic signaling pathway in response to oxidative stress, positive regulation of cardiac muscle cell apoptotic process, viral process, cellular response to amino acid starvation, response to endoplasmic reticulum stress, p38MAPK cascade, wound hea…
WNT7B	0.0115621	0.0374067	0	2.14032	0.110231	0.277708	+1	2.74456	0.0164672	0.0982928	0	1.30942	0.66973	0.835778	0	1.63455	0.0901643	0.241064	0	-1.28231	0.181985	0.515047	+2	2.09601	0.00166673	0.0158442		7477	Wnt family member 7B	Wnt Signaling; Hedgehog Signaling	hsa04310; hsa04340; hsa04390; hsa04550; hsa04916; hsa05166; hsa05200; hsa05205; hsa05217	GO:0001701, GO:0003338, GO:0007257, GO:0010469, GO:0016055, GO:0016332, GO:0021871, GO:0022009, GO:0030182, GO:0030324, GO:0032364, GO:0032536, GO:0042592, GO:0044237, GO:0045669, GO:0048144, GO:0048568, GO:0048812, GO:0050808, GO:0051384, GO:0060070, GO:0060425, GO:0060428, GO:0060482, GO:0060535, GO:0060560, GO:0060669, GO:0060710, GO:0061180, GO:0070307, GO:0071300, GO:0072053, GO:0072054, GO:…	in utero embryonic development, metanephros morphogenesis, activation of JUN kinase activity, regulation of signaling receptor activity, Wnt signaling pathway, establishment or maintenance of polarity of embryonic epithelium, forebrain regionalization, central nervous system vasculogenesis, neuron differentiation, lung development, oxygen homeostasis, regulation of cell projection size, homeostat…
PSMB5	0.0121922	0.0392802	0	1.05893	0.724371	0.848958	0	1.10397	0.294444	0.559807	-1	-1.15402	0.0434066	0.188831	+1	1.22203	0.0136953	0.0671678	0	-1.04254	0.382882	0.705308	+2	1.27401	0.00776205	0.0485917		5693	proteasome subunit beta 5	Antigen Presentation; Costimulatory Signaling; Cell Proliferation; Apoptosis; Hedgehog Signaling; NF-kappaB Signaling	hsa03050	GO:0000165, GO:0000209, GO:0002223, GO:0002479, GO:0006508, GO:0006521, GO:0006979, GO:0010972, GO:0016032, GO:0016579, GO:0031145, GO:0031146, GO:0033209, GO:0038061, GO:0038095, GO:0043161, GO:0043488, GO:0043687, GO:0050852, GO:0055085, GO:0060071, GO:0061418, GO:0070498, GO:0090090, GO:0090263, GO:1901990, GO:1902036, GO:0000502, GO:0005634, GO:0005654, GO:0005813, GO:0005829, GO:0005839, GO:…	MAPK cascade, protein polyubiquitination, stimulatory C-type lectin receptor signaling pathway, antigen processing and presentation of exogenous peptide antigen via MHC class I, TAP-dependent, proteolysis, regulation of cellular amino acid metabolic process, response to oxidative stress, negative regulation of G2/M transition of mitotic cell cycle, viral process, protein deubiquitination, anaphas…
LILRB2	0.0125723	0.0403362	-1	-1.51692	0.0152484	0.0682632	0	-1.46046	0.111742	0.310619	-2	-1.55216	0.00130444	0.0242945	0	1.02323	0.891323	0.945342	0	-1.03866	0.677326	0.883968	0	1.06279	0.506288	0.708803		10288	leukocyte immunoglobulin like receptor B2	Costimulatory Signaling; Myeloid Compartment	hsa04380	GO:0002250, GO:0002578, GO:0002645, GO:0002666, GO:0002767, GO:0002774, GO:0006955, GO:0006968, GO:0007165, GO:0007166, GO:0007267, GO:0007611, GO:0032755, GO:0034113, GO:0035307, GO:0042102, GO:0042130, GO:0043312, GO:0045591, GO:0050776, GO:0051248, GO:0051926, GO:0071222, GO:1900271, GO:1900454, GO:1905875, GO:2001198, GO:0005615, GO:0005737, GO:0005886, GO:0005887, GO:0009986, GO:0016020, GO:…	adaptive immune response, negative regulation of antigen processing and presentation, positive regulation of tolerance induction, positive regulation of T cell tolerance induction, immune response-inhibiting cell surface receptor signaling pathway, Fc receptor mediated inhibitory signaling pathway, immune response, cellular defense response, signal transduction, cell surface receptor signaling pa…
PIK3CA	0.0126697	0.0404799	-2	-1.26578	0.00253216	0.018394	0	-1.07753	0.384371	0.649048	0	1.00478	0.843946	0.920451	-2	-1.27184	0.00553116	0.0351983	-1	-1.17471	0.0176512	0.220107	0	-1.08268	0.645741	0.805868		5290	phosphatidylinositol-4,5-bisphosphate 3-kinase catalytic subunit alpha	Costimulatory Signaling; Cytokine and Chemokine Signaling; Immune Cell Adhesion and Migration; JAK-STAT Signaling; Autophagy; Metabolic Stress; Hypoxia; PI3K-Akt; MAPK	hsa00562; hsa04012; hsa04014; hsa04015; hsa04022; hsa04024; hsa04062; hsa04066; hsa04068; hsa04070; hsa04071; hsa04072; hsa04150; hsa04151; hsa04152; hsa04210; hsa04211; hsa04213; hsa04261; hsa04370; hsa04380; hsa04510; hsa04550; hsa04611; hsa04620; hsa04630; hsa04650; hsa04660; hsa04662; hsa04664; hsa04666; hsa04668; hsa04670; hsa04722; hsa04725; hsa04750; hsa04810; hsa04910; hsa04914; hsa04915;…	GO:0001525, GO:0001889, GO:0001944, GO:0006006, GO:0006661, GO:0007173, GO:0007186, GO:0007411, GO:0010468, GO:0014068, GO:0016242, GO:0016310, GO:0019221, GO:0030168, GO:0031295, GO:0032008, GO:0032147, GO:0033138, GO:0038028, GO:0038095, GO:0038096, GO:0038128, GO:0040014, GO:0043276, GO:0043457, GO:0043491, GO:0043524, GO:0043542, GO:0044029, GO:0046854, GO:0048010, GO:0048015, GO:0050852, GO:…	angiogenesis, liver development, vasculature development, glucose metabolic process, phosphatidylinositol biosynthetic process, epidermal growth factor receptor signaling pathway, G protein-coupled receptor signaling pathway, axon guidance, regulation of gene expression, positive regulation of phosphatidylinositol 3-kinase signaling, negative regulation of macroautophagy, phosphorylation, cytokin…
CASP3	0.0131327	0.0417858	0	1.19691	0.0913862	0.244331	0	1.26889	0.0986619	0.283469	0	-1.10647	0.24207	0.513483	+2	1.32434	0.00838165	0.0467672	0	-1.06014	0.677326	0.883968	+1	1.40399	0.0147107	0.0740342		836	caspase 3	Matrix Remodeling and Metastasis; Apoptosis; MAPK	hsa04010; hsa04115; hsa04210; hsa04650; hsa04668; hsa04726; hsa04932; hsa04933; hsa05010; hsa05012; hsa05014; hsa05016; hsa05120; hsa05133; hsa05134; hsa05145; hsa05146; hsa05152; hsa05161; hsa05168; hsa05200; hsa05203; hsa05205; hsa05206; hsa05210; hsa05416	GO:0001554, GO:0001666, GO:0001782, GO:0006309, GO:0006508, GO:0006915, GO:0006974, GO:0007413, GO:0007507, GO:0007605, GO:0007611, GO:0008627, GO:0009411, GO:0009749, GO:0010165, GO:0016241, GO:0016485, GO:0019221, GO:0021766, GO:0030218, GO:0030220, GO:0030889, GO:0031647, GO:0032025, GO:0032355, GO:0032496, GO:0034349, GO:0034612, GO:0035094, GO:0035329, GO:0042060, GO:0042542, GO:0043029, GO:…	luteolysis, response to hypoxia, B cell homeostasis, apoptotic DNA fragmentation, proteolysis, apoptotic process, cellular response to DNA damage stimulus, axonal fasciculation, heart development, sensory perception of sound, learning or memory, intrinsic apoptotic signaling pathway in response to osmotic stress, response to UV, response to glucose, response to X-ray, regulation of macroautophagy…
TNFSF13B	0.0137168	0.0433291	0	1.18986	0.343817	0.581844	+1	1.49334	0.0250442	0.126868	0	-1.08378	0.535671	0.761009	0	1.28954	0.103406	0.2552	0	-1.25506	0.126104	0.462381	+2	1.61845	0.00101707	0.0111878		10673	TNF superfamily member 13b	NF-kappaB Signaling	hsa04060; hsa04064; hsa04672; hsa05323	GO:0001782, GO:0002636, GO:0006955, GO:0007165, GO:0010469, GO:0030890, GO:0031295, GO:0031296, GO:0033209, GO:0042102, GO:0048305, GO:0005576, GO:0005615, GO:0005737, GO:0005886, GO:0016021, GO:0048471, GO:0005102, GO:0005125, GO:0005164, GO:0005515	B cell homeostasis, positive regulation of germinal center formation, immune response, signal transduction, regulation of signaling receptor activity, positive regulation of B cell proliferation, T cell costimulation, B cell costimulation, tumor necrosis factor-mediated signaling pathway, positive regulation of T cell proliferation, immunoglobulin secretion, extracellular region, extracellular sp…
RELB	0.0137303	0.0433291	0	1.04845	0.707367	0.837958	0	1.12648	0.368348	0.631688	-1	-1.31298	0.0434066	0.188831	+1	1.37659	0.0112952	0.0599813	0	-1.07442	0.649816	0.871705	+1	1.47905	0.00945883	0.0551765		5971	RELB proto-oncogene, NF-kB subunit	NF-kappaB Signaling; MAPK	hsa04010; hsa04064; hsa04380; hsa05166; hsa05169	GO:0002223, GO:0019882, GO:0030098, GO:0032688, GO:0032922, GO:0038061, GO:0043011, GO:0045063, GO:0071470, GO:0005634, GO:0005654, GO:0005813, GO:0005829, GO:0017053, GO:0032991, GO:0000980, GO:0000981, GO:0003700, GO:0003714, GO:0005515, GO:0019901, GO:0042802	stimulatory C-type lectin receptor signaling pathway, antigen processing and presentation, lymphocyte differentiation, negative regulation of interferon-beta production, circadian regulation of gene expression, NIK/NF-kappaB signaling, myeloid dendritic cell differentiation, T-helper 1 cell differentiation, cellular response to osmotic stress, nucleus, nucleoplasm, centrosome, cytosol, transcript…
MAP3K7	0.0139143	0.0437305	+2	1.31263	0.00214051	0.0166484	+1	1.19481	0.0432579	0.177173	+1	1.15279	0.0301699	0.153846	0	1.13866	0.157052	0.34161	0	1.09861	0.287209	0.624721	0	1.03645	0.975573	0.987111		6885	mitogen-activated protein kinase kinase kinase 7	Costimulatory Signaling; Autophagy; Wnt Signaling; MAPK	hsa04010; hsa04064; hsa04152; hsa04310; hsa04380; hsa04520; hsa04620; hsa04621; hsa04622; hsa04660; hsa04668; hsa05140; hsa05145; hsa05162; hsa05168; hsa05169	GO:0000186, GO:0000187, GO:0002223, GO:0002726, GO:0002755, GO:0007179, GO:0007223, GO:0007249, GO:0007250, GO:0007252, GO:0007254, GO:0016032, GO:0016239, GO:0016579, GO:0032743, GO:0038095, GO:0043123, GO:0043276, GO:0043507, GO:0043966, GO:0050852, GO:0051092, GO:0051403, GO:0070423, GO:0070498, GO:0005634, GO:0005671, GO:0005829, GO:0005886, GO:0008385, GO:0010008, GO:0000287, GO:0004672, GO:…	activation of MAPKK activity, activation of MAPK activity, stimulatory C-type lectin receptor signaling pathway, positive regulation of T cell cytokine production, MyD88-dependent toll-like receptor signaling pathway, transforming growth factor beta receptor signaling pathway, Wnt signaling pathway, calcium modulating pathway, I-kappaB kinase/NF-kappaB signaling, activation of NF-kappaB-inducing …
TGFBR2	0.0141034	0.0441447	-1	-1.26904	0.0460751	0.149067	0	1.27769	0.280915	0.544848	0	-1.21285	0.193064	0.456009	0	-1.04633	0.329433	0.545512	-2	-1.62145	0.000443189	0.0426569	+1	1.54965	0.0222824	0.0980426		7048	transforming growth factor beta receptor 2	TGF-beta Signaling; MAPK	hsa04010; hsa04060; hsa04068; hsa04144; hsa04350; hsa04380; hsa04390; hsa04520; hsa04933; hsa05142; hsa05166; hsa05200; hsa05202; hsa05210; hsa05212; hsa05220	GO:0001568, GO:0001569, GO:0001570, GO:0001666, GO:0001701, GO:0001947, GO:0002053, GO:0002088, GO:0002651, GO:0002663, GO:0002666, GO:0003148, GO:0003149, GO:0003151, GO:0003181, GO:0003186, GO:0003214, GO:0003274, GO:0003430, GO:0006468, GO:0006898, GO:0006915, GO:0007179, GO:0007182, GO:0007219, GO:0007224, GO:0007369, GO:0007420, GO:0007507, GO:0007566, GO:0007568, GO:0007584, GO:0008284, GO:…	blood vessel development, branching involved in blood vessel morphogenesis, vasculogenesis, response to hypoxia, in utero embryonic development, heart looping, positive regulation of mesenchymal cell proliferation, lens development in camera-type eye, positive regulation of tolerance induction to self antigen, positive regulation of B cell tolerance induction, positive regulation of T cell tolera…
PTGS2	0.0142264	0.0443494	+1	2.82985	0.0124421	0.0595057	+1	4.06079	0.0058501	0.0500509	+1	2.23956	0.033387	0.160675	0	1.26358	0.601102	0.776592	0	-1.43498	0.287209	0.624721	0	1.81321	0.14654	0.319647		5743	prostaglandin-endoperoxide synthase 2	Costimulatory Signaling; Myeloid Compartment	hsa01100; hsa04064; hsa04370; hsa04668; hsa04723; hsa04726; hsa04921; hsa04923; hsa05140; hsa05200; hsa05206; hsa05222	GO:0001516, GO:0001525, GO:0006954, GO:0006979, GO:0007566, GO:0007568, GO:0007612, GO:0007613, GO:0008217, GO:0008285, GO:0009750, GO:0010042, GO:0010226, GO:0010575, GO:0019221, GO:0019233, GO:0019371, GO:0019372, GO:0030282, GO:0030728, GO:0031394, GO:0031622, GO:0031915, GO:0032227, GO:0032355, GO:0032496, GO:0033138, GO:0033280, GO:0034356, GO:0034605, GO:0034612, GO:0034644, GO:0035633, GO:…	prostaglandin biosynthetic process, angiogenesis, inflammatory response, response to oxidative stress, embryo implantation, aging, learning, memory, regulation of blood pressure, negative regulation of cell proliferation, response to fructose, response to manganese ion, response to lithium ion, positive regulation of vascular endothelial growth factor production, cytokine-mediated signaling pathw…
MMP7	0.0143678	0.0445438	0	1.00871	0.954664	0.985377	+1	3.56901	0.0086601	0.0635074	0	1.11696	0.407324	0.667318	0	-1.10732	0.321454	0.535757	-1	-3.53819	0.00299609	0.100304	+2	3.19528	0.00551815	0.0369476		4316	matrix metallopeptidase 7	Matrix Remodeling and Metastasis; Wnt Signaling	hsa04310	GO:0006508, GO:0007568, GO:0022617, GO:0030574, GO:0031667, GO:0044849, GO:0060135, GO:0071260, GO:0005576, GO:0009986, GO:0031012, GO:0070062, GO:0004222, GO:0004252, GO:0005515, GO:0008201, GO:0008237, GO:0008270	proteolysis, aging, extracellular matrix disassembly, collagen catabolic process, response to nutrient levels, estrous cycle, maternal process involved in female pregnancy, cellular response to mechanical stimulus, extracellular region, cell surface, extracellular matrix, extracellular exosome, metalloendopeptidase activity, serine-type endopeptidase activity, protein binding, heparin binding, me…
CD45RO	0.0144044	0.0445438	0	1.00988	0.776157	0.882778	+1	1.56261	0.0465801	0.183932	0	-1.22741	0.216585	0.483394	0	1.23954	0.29079	0.499795	-1	-1.54732	0.0448786	0.295355	+2	1.91796	0.000720912	0.00854003	CD45	5788	protein tyrosine phosphatase receptor type C		hsa04514; hsa04660; hsa04666; hsa05340	GO:0000187, GO:0001779, GO:0001915, GO:0001916, GO:0001960, GO:0002244, GO:0002378, GO:0002925, GO:0006469, GO:0006470, GO:0006933, GO:0007159, GO:0007166, GO:0010332, GO:0010468, GO:0016311, GO:0030183, GO:0030217, GO:0030890, GO:0031668, GO:0031953, GO:0032677, GO:0032760, GO:0034113, GO:0035335, GO:0035584, GO:0042098, GO:0042100, GO:0042102, GO:0042110, GO:0043312, GO:0043410, GO:0044770, GO:…	activation of MAPK activity, natural killer cell differentiation, negative regulation of T cell mediated cytotoxicity, positive regulation of T cell mediated cytotoxicity, negative regulation of cytokine-mediated signaling pathway, hematopoietic progenitor cell differentiation, immunoglobulin biosynthetic process, positive regulation of humoral immune response mediated by circulating immunoglobul…
RPL7A	0.0146878	0.0452385	0	-1.14171	0.230201	0.443137	0	-1.08023	0.627397	0.820196	-2	-1.3327	0.00381685	0.0466503	0	1.16728	0.0999612	0.250717	0	-1.05691	0.791267	0.937347	+1	1.23372	0.0295162	0.116798		6130	ribosomal protein L7a	Angiogenesis		GO:0000184, GO:0006412, GO:0006413, GO:0006614, GO:0019083, GO:0005634, GO:0005730, GO:0005737, GO:0005829, GO:0005925, GO:0016020, GO:0022625, GO:0042788, GO:0003723, GO:0003735, GO:0005515, GO:0045296	nuclear-transcribed mRNA catabolic process, nonsense-mediated decay, translation, translational initiation, SRP-dependent cotranslational protein targeting to membrane, viral transcription, nucleus, nucleolus, cytoplasm, cytosol, focal adhesion, membrane, cytosolic large ribosomal subunit, polysomal ribosome, RNA binding, structural constituent of ribosome, protein binding, cadherin binding
CD274	0.0152818	0.0468804	-2	-1.96312	0.0081412	0.044459	0	-1.57157	0.118762	0.324278	-2	-2.0625	0.00335656	0.0460899	0	1.05063	0.679115	0.829299	0	-1.24915	0.51967	0.790802	0	1.31239	0.541961	0.73341		29126	CD274 molecule	Costimulatory Signaling; Immune Cell Adhesion and Migration; Lymphoid Compartment	hsa04514	GO:0002250, GO:0002845, GO:0006955, GO:0007165, GO:0007166, GO:0030335, GO:0031295, GO:0032689, GO:0032693, GO:0034097, GO:0042102, GO:0046007, GO:1901998, GO:1903556, GO:1905404, GO:2000562, GO:2001181, GO:2001186, GO:0005886, GO:0016021, GO:0031901, GO:0055038, GO:0070062, GO:0005515	adaptive immune response, positive regulation of tolerance induction to tumor cell, immune response, signal transduction, cell surface receptor signaling pathway, positive regulation of cell migration, T cell costimulation, negative regulation of interferon-gamma production, negative regulation of interleukin-10 production, response to cytokine, positive regulation of T cell proliferation, negati…
HMGA1	0.0154866	0.0473201	0	-1.72898	0.100737	0.261402	-2	-2.30305	0.00178028	0.0258644	0	-1.53966	0.0918616	0.295956	0	-1.12296	0.942339	0.973961	+1	1.33203	0.0197239	0.220107	0	-1.49582	0.0701426	0.204583		3159	high mobility group AT-hook 1	Epigenetic Regulation; Metabolic Stress		GO:0006268, GO:0006337, GO:0008285, GO:0009615, GO:0031936, GO:0035986, GO:0045892, GO:0045893, GO:0045944, GO:0051169, GO:0065003, GO:0075713, GO:0090402, GO:2000774, GO:0005634, GO:0005654, GO:0005667, GO:0005829, GO:0005925, GO:0035985, GO:0090575, GO:0000981, GO:0001158, GO:0003677, GO:0003680, GO:0003682, GO:0003713, GO:0005515, GO:0008134, GO:0019899, GO:0030374, GO:0030527, GO:0042974, GO:…	DNA unwinding involved in DNA replication, nucleosome disassembly, negative regulation of cell proliferation, response to virus, negative regulation of chromatin silencing, senescence-associated heterochromatin focus assembly, negative regulation of transcription, DNA-templated, positive regulation of transcription, DNA-templated, positive regulation of transcription by RNA polymerase II, nuclear…
GIMAP6	0.0158783	0.0481982	-2	-1.7283	0.00411796	0.0266456	-1	-1.55138	0.0212207	0.117554	-1	-1.46072	0.0170988	0.116514	0	-1.18318	0.345764	0.556983	0	-1.11404	0.649816	0.871705	0	-1.06207	0.736142	0.853659		474344	GTPase, IMAP family member 6			GO:0005654, GO:0005829	nucleoplasm, cytosol
BLK	0.0158991	0.0481982	0	-1.14683	0.944513	0.980155	-1	-3.317	0.0173493	0.102761	0	1.28084	0.476442	0.721852	0	-1.4689	0.453642	0.660901	+1	2.89233	0.028698	0.266234	-2	-4.24855	0.00113434	0.0121312		640	BLK proto-oncogene, Src family tyrosine kinase	Lymphoid Compartment		GO:0018108, GO:0032024, GO:0035556, GO:0050853, GO:0050855, GO:0005829, GO:0004713, GO:0004715, GO:0005515, GO:0005524	peptidyl-tyrosine phosphorylation, positive regulation of insulin secretion, intracellular signal transduction, B cell receptor signaling pathway, regulation of B cell receptor signaling pathway, cytosol, protein tyrosine kinase activity, non-membrane spanning protein tyrosine kinase activity, protein binding, ATP binding
CCNA1	0.0163773	0.0493615	-2	-5.89752	0.00395747	0.0260449	0	-1.3954	0.988064	0.994736	0	-1.87169	0.0985574	0.306005	-1	-3.1509	0.0268672	0.101516	-1	-4.22639	0.0409614	0.295355	0	1.34133	0.411469	0.624914		8900	cyclin A1	DNA Damage Repair; Cell Proliferation; Metabolic Stress	hsa04110; hsa04152; hsa04914; hsa05161; hsa05169; hsa05200; hsa05202; hsa05203; hsa05221	GO:0000083, GO:0006468, GO:0007141, GO:0007283, GO:0016579, GO:0051301, GO:0005654, GO:0005829, GO:0015630, GO:0097123, GO:0097124, GO:0005515	regulation of transcription involved in G1/S transition of mitotic cell cycle, protein phosphorylation, male meiosis I, spermatogenesis, protein deubiquitination, cell division, nucleoplasm, cytosol, microtubule cytoskeleton, cyclin A1-CDK2 complex, cyclin A2-CDK2 complex, protein binding
CCL13	0.0164111	0.0493615	-1	-2.59697	0.0148527	0.0676722	0	1.31772	0.470501	0.71598	0	1.04554	0.874867	0.929117	-2	-2.71525	0.00674584	0.0410657	-1	-3.42208	0.00675422	0.144465	0	1.26032	0.395507	0.606654	DC	6357	C-C motif chemokine ligand 13	Cytokine and Chemokine Signaling	hsa04060; hsa04062; hsa04064	GO:0006874, GO:0006935, GO:0007010, GO:0007165, GO:0007186, GO:0007267, GO:0008360, GO:0010469, GO:0031640, GO:0048245, GO:0061844, GO:0005576, GO:0005623, GO:0005102, GO:0005515, GO:0008009	cellular calcium ion homeostasis, chemotaxis, cytoskeleton organization, signal transduction, G protein-coupled receptor signaling pathway, cell-cell signaling, regulation of cell shape, regulation of signaling receptor activity, killing of cells of other organism, eosinophil chemotaxis, antimicrobial humoral immune response mediated by antimicrobial peptide, extracellular region, cell, signaling…
CDH5	0.0164888	0.0494022	+2	1.7546	0.00940213	0.0489165	0	1.30955	0.187486	0.432229	0	1.07191	0.561788	0.778015	+2	1.63689	0.00399418	0.0273427	0	1.33985	0.195021	0.528754	0	1.22169	0.221649	0.415255		1003	cadherin 5	Immune Cell Adhesion and Migration	hsa04514; hsa04670	GO:0001955, GO:0007043, GO:0007179, GO:0008285, GO:0034332, GO:0045766, GO:0050728, GO:1903142, GO:2000114, GO:0005886, GO:0005911, GO:0005913, GO:0009897, GO:0009986, GO:0016020, GO:0016021, GO:0030054, GO:0005102, GO:0005515, GO:0008013, GO:0019903, GO:0043184, GO:0044325	blood vessel maturation, cell-cell junction assembly, transforming growth factor beta receptor signaling pathway, negative regulation of cell proliferation, adherens junction organization, positive regulation of angiogenesis, negative regulation of inflammatory response, positive regulation of establishment of endothelial barrier, regulation of establishment of cell polarity, plasma membrane, cel…
ITGA6	0.0167669	0.0500407	-2	-1.65046	0.00561357	0.0329958	0	-1.31299	0.168105	0.404504	-1	-1.55332	0.00454805	0.0522686	0	-1.06254	0.778442	0.889318	0	-1.25702	0.342551	0.671157	0	1.18303	0.506288	0.708803		3655	integrin subunit alpha 6	Immune Cell Adhesion and Migration; Matrix Remodeling and Metastasis; PI3K-Akt	hsa04151; hsa04510; hsa04512; hsa04514; hsa04640; hsa04810; hsa05145; hsa05200; hsa05222; hsa05410; hsa05412; hsa05414	GO:0007044, GO:0007160, GO:0007229, GO:0010668, GO:0010811, GO:0010976, GO:0022409, GO:0030198, GO:0030335, GO:0031581, GO:0031589, GO:0031668, GO:0035878, GO:0042327, GO:0043065, GO:0043547, GO:0043588, GO:0045944, GO:0046847, GO:0048565, GO:0050873, GO:0050900, GO:0071407, GO:0072001, GO:0097186, GO:0098609, GO:2001237, GO:0005604, GO:0005886, GO:0005913, GO:0005925, GO:0009897, GO:0009925, GO:…	cell-substrate junction assembly, cell-matrix adhesion, integrin-mediated signaling pathway, ectodermal cell differentiation, positive regulation of cell-substrate adhesion, positive regulation of neuron projection development, positive regulation of cell-cell adhesion, extracellular matrix organization, positive regulation of cell migration, hemidesmosome assembly, cell-substrate adhesion, cellu…
GLUL	0.0169169	0.0502936	+1	1.47642	0.0100941	0.0511344	0	1.14342	0.267802	0.532837	+1	1.29569	0.00517581	0.0569339	0	1.13949	0.362592	0.573297	0	1.29123	0.146655	0.488836	0	-1.13317	0.45519	0.662564		2752	glutamate-ammonia ligase		hsa00220; hsa00250; hsa01100; hsa01230; hsa04724; hsa04727	GO:0001504, GO:0001525, GO:0006538, GO:0006542, GO:0008283, GO:0008652, GO:0009267, GO:0009749, GO:0010594, GO:0018345, GO:0019676, GO:0032024, GO:0042254, GO:0050679, GO:0051260, GO:0051968, GO:1903670, GO:1904749, GO:0005634, GO:0005739, GO:0005791, GO:0005829, GO:0005886, GO:0032991, GO:0043204, GO:0043209, GO:0043679, GO:0070062, GO:0097386, GO:0000287, GO:0004356, GO:0005515, GO:0005524, GO:…	neurotransmitter uptake, angiogenesis, glutamate catabolic process, glutamine biosynthetic process, cell proliferation, cellular amino acid biosynthetic process, cellular response to starvation, response to glucose, regulation of endothelial cell migration, protein palmitoylation, ammonia assimilation cycle, positive regulation of insulin secretion, ribosome biogenesis, positive regulation of epi…
PPARGC1B	0.017093	0.0506215	0	-1.12723	0.546261	0.748436	0	-1.31888	0.0986619	0.283469	0	1.19796	0.0918616	0.295956	-1	-1.35037	0.0217061	0.0893782	0	1.17002	0.404061	0.707108	-1	-1.57996	0.00945883	0.0551765		133522	PPARG coactivator 1 beta		hsa04931	GO:0001503, GO:0006355, GO:0006390, GO:0007015, GO:0010694, GO:0030520, GO:0034614, GO:0042327, GO:0045672, GO:0045780, GO:0045892, GO:0045944, GO:0051384, GO:0051591, GO:0060346, GO:0120162, GO:0005634, GO:0005654, GO:0005739, GO:0016592, GO:0003712, GO:0003723, GO:0030331, GO:0030374, GO:0050682	ossification, regulation of transcription, DNA-templated, mitochondrial transcription, actin filament organization, positive regulation of alkaline phosphatase activity, intracellular estrogen receptor signaling pathway, cellular response to reactive oxygen species, positive regulation of phosphorylation, positive regulation of osteoclast differentiation, positive regulation of bone resorption, n…
STC1	0.0172287	0.0508281	0	1.11165	0.827183	0.913135	0	1.45395	0.429801	0.688987	-1	-1.67707	0.0329581	0.160675	+1	1.86431	0.0207568	0.0870218	0	-1.30793	0.879816	0.959573	+1	2.43838	0.00945883	0.0551765		6781	stanniocalcin 1	Angiogenesis		GO:0001503, GO:0001886, GO:0003421, GO:0006874, GO:0007566, GO:0010469, GO:0010596, GO:0030336, GO:0033280, GO:0035988, GO:0044070, GO:0046697, GO:0051926, GO:0060348, GO:0071320, GO:0071385, GO:0071456, GO:0086004, GO:0090280, GO:1903403, GO:0005615, GO:0005634, GO:0005737, GO:0016324, GO:0005179	ossification, endothelial cell morphogenesis, growth plate cartilage axis specification, cellular calcium ion homeostasis, embryo implantation, regulation of signaling receptor activity, negative regulation of endothelial cell migration, negative regulation of cell migration, response to vitamin D, chondrocyte proliferation, regulation of anion transport, decidualization, negative regulation of c…
ISG15	0.0174341	0.0512377	-2	-2.10585	0.00520064	0.0315314	-1	-1.944	0.0371953	0.1646	0	-1.21446	0.258322	0.53759	-1	-1.73399	0.0378187	0.127721	0	-1.08326	0.70526	0.897603	0	-1.60071	0.124569	0.292434		9636	ISG15 ubiquitin like modifier	DNA Damage Repair; Interferon Signaling; Cytotoxicity; Lymphoid Compartment	hsa04622	GO:0007229, GO:0016032, GO:0019941, GO:0019985, GO:0030501, GO:0031397, GO:0032020, GO:0032480, GO:0032649, GO:0034340, GO:0042742, GO:0045071, GO:0045648, GO:0051607, GO:0060337, GO:0072608, GO:0072643, GO:0005576, GO:0005654, GO:0005829, GO:0005178, GO:0005515, GO:0031386	integrin-mediated signaling pathway, viral process, modification-dependent protein catabolic process, translesion synthesis, positive regulation of bone mineralization, negative regulation of protein ubiquitination, ISG15-protein conjugation, negative regulation of type I interferon production, regulation of interferon-gamma production, response to type I interferon, defense response to bacterium…
SIRPB2	0.0176328	0.0516247	+1	1.55552	0.0271475	0.104678	+1	1.65195	0.0230658	0.121648	0	1.04502	0.681419	0.839508	+1	1.48851	0.0270271	0.101516	0	-1.06199	0.70526	0.897603	+1	1.58078	0.0264166	0.108774		55423	signal regulatory protein gamma	Myeloid Compartment		GO:0007155, GO:0007267, GO:0008284, GO:0008285, GO:0022409, GO:0035556, GO:0050870, GO:0050900, GO:0005886, GO:0016020, GO:0016021, GO:0005515	cell adhesion, cell-cell signaling, positive regulation of cell proliferation, negative regulation of cell proliferation, positive regulation of cell-cell adhesion, intracellular signal transduction, positive regulation of T cell activation, leukocyte migration, plasma membrane, membrane, integral component of membrane, protein binding
HLA-DPA1	0.0182012	0.0530868	0	1.30765	0.299013	0.54174	+2	2.11675	0.00347892	0.0361996	0	1.05133	0.597526	0.795732	0	1.2438	0.504167	0.703276	-1	-1.61874	0.033416	0.282751	+2	2.0134	0.00446417	0.0318279		3113	major histocompatibility complex, class II, DP alpha 1	Antigen Presentation; Costimulatory Signaling; Immune Cell Adhesion and Migration; Interferon Signaling	hsa04145; hsa04514; hsa04612; hsa04672; hsa04940; hsa05140; hsa05145; hsa05150; hsa05152; hsa05164; hsa05166; hsa05168; hsa05169; hsa05310; hsa05320; hsa05321; hsa05322; hsa05323; hsa05330; hsa05332; hsa05416	GO:0006955, GO:0019886, GO:0032729, GO:0042102, GO:0050852, GO:0050870, GO:0060333, GO:0071346, GO:0000139, GO:0005765, GO:0005886, GO:0005887, GO:0009986, GO:0010008, GO:0012507, GO:0030658, GO:0030666, GO:0030669, GO:0032588, GO:0042613, GO:0043231, GO:0071556, GO:0032395, GO:0042605	immune response, antigen processing and presentation of exogenous peptide antigen via MHC class II, positive regulation of interferon-gamma production, positive regulation of T cell proliferation, T cell receptor signaling pathway, positive regulation of T cell activation, interferon-gamma-mediated signaling pathway, cellular response to interferon-gamma, Golgi membrane, lysosomal membrane, plasm…
NF1	0.0184495	0.0534566	+1	1.29238	0.0345406	0.124865	0	1.11174	0.586181	0.807616	+1	1.31276	0.0131406	0.097291	0	-1.01577	0.980765	0.99367	0	1.16249	0.0916123	0.412523	-1	-1.18082	0.023595	0.101498		4763	neurofibromin 1	MAPK	hsa04010; hsa04014	GO:0000165, GO:0001649, GO:0001656, GO:0001666, GO:0001889, GO:0001937, GO:0001938, GO:0001952, GO:0001953, GO:0006469, GO:0007154, GO:0007265, GO:0007406, GO:0007420, GO:0007422, GO:0007507, GO:0007519, GO:0008542, GO:0008625, GO:0010468, GO:0014044, GO:0014065, GO:0016525, GO:0021510, GO:0021764, GO:0021897, GO:0021915, GO:0021987, GO:0022011, GO:0030036, GO:0030198, GO:0030199, GO:0030325, GO:…	MAPK cascade, osteoblast differentiation, metanephros development, response to hypoxia, liver development, negative regulation of endothelial cell proliferation, positive regulation of endothelial cell proliferation, regulation of cell-matrix adhesion, negative regulation of cell-matrix adhesion, negative regulation of protein kinase activity, cell communication, Ras protein signal transduction, …
ICAM1	0.0184668	0.0534566	0	-1.43974	0.116142	0.287555	0	1.05629	0.941433	0.9796	0	1.38894	0.155485	0.41142	-2	-1.99971	0.0013118	0.0124702	0	-1.52079	0.126104	0.462381	0	-1.31492	0.281543	0.492701		3383	intercellular adhesion molecule 1	Immune Cell Adhesion and Migration; Matrix Remodeling and Metastasis; Interferon Signaling	hsa04064; hsa04514; hsa04650; hsa04668; hsa04670; hsa04933; hsa05143; hsa05144; hsa05150; hsa05164; hsa05166; hsa05169; hsa05323; hsa05416	GO:0001541, GO:0001910, GO:0001975, GO:0002291, GO:0002438, GO:0002457, GO:0002693, GO:0007155, GO:0007157, GO:0007159, GO:0007569, GO:0007605, GO:0008360, GO:0010212, GO:0010477, GO:0019221, GO:0022614, GO:0030198, GO:0030838, GO:0031669, GO:0032868, GO:0033627, GO:0034698, GO:0043200, GO:0043547, GO:0044406, GO:0045429, GO:0045471, GO:0045907, GO:0046688, GO:0046718, GO:0046813, GO:0050731, GO:…	ovarian follicle development, regulation of leukocyte mediated cytotoxicity, response to amphetamine, T cell activation via T cell receptor contact with antigen bound to MHC molecule on antigen presenting cell, acute inflammatory response to antigenic stimulus, T cell antigen processing and presentation, positive regulation of cellular extravasation, cell adhesion, heterophilic cell-cell adhesion…
OLFML2B	0.0195937	0.0563939	-2	-2.09979	0.00275099	0.0192569	0	-1.61404	0.219483	0.465569	-1	-1.581	0.0228456	0.132264	0	-1.32814	0.210695	0.409956	0	-1.30095	0.181985	0.515047	0	-1.0209	0.602291	0.776824		25903	olfactomedin like 2B			GO:0005576	extracellular region
CD38	0.0196338	0.0563939	0	-1.41219	0.133297	0.312923	-1	-2.31243	0.007866	0.0605682	-1	-1.83606	0.00818716	0.072139	0	1.30015	0.463845	0.671355	0	1.63748	0.146655	0.488836	0	-1.25945	0.45519	0.662564		952	CD38 molecule	Lymphoid Compartment	hsa01100; hsa04020; hsa04640; hsa04921; hsa04970; hsa05169	GO:0001666, GO:0007165, GO:0007204, GO:0007565, GO:0010977, GO:0014824, GO:0019674, GO:0030307, GO:0030890, GO:0032024, GO:0032355, GO:0032526, GO:0032570, GO:0033194, GO:0042493, GO:0043066, GO:0045779, GO:0045892, GO:0045893, GO:0045907, GO:0050853, GO:0060292, GO:0070555, GO:0097190, GO:0005634, GO:0005886, GO:0009986, GO:0016020, GO:0016021, GO:0016323, GO:0030667, GO:0070062, GO:0003953, GO:…	response to hypoxia, signal transduction, positive regulation of cytosolic calcium ion concentration, female pregnancy, negative regulation of neuron projection development, artery smooth muscle contraction, NAD metabolic process, positive regulation of cell growth, positive regulation of B cell proliferation, positive regulation of insulin secretion, response to estradiol, response to retinoic a…
G6PD	0.0197013	0.0563939	-1	-1.83169	0.0288576	0.108392	0	-1.51101	0.20842	0.450796	0	-1.12438	0.710338	0.85865	-2	-1.62906	0.00253874	0.0195483	0	-1.21223	0.471542	0.753293	0	-1.34386	0.114569	0.272278		2539	glucose-6-phosphate dehydrogenase	Metabolic Stress		GO:0006006, GO:0006098, GO:0006629, GO:0006695, GO:0006739, GO:0006740, GO:0006749, GO:0009051, GO:0010041, GO:0010734, GO:0014070, GO:0019322, GO:0021762, GO:0032094, GO:0034599, GO:0043249, GO:0043523, GO:0045471, GO:0046390, GO:0051156, GO:0055114, GO:0061052, GO:1904879, GO:2000378, GO:0005634, GO:0005737, GO:0005829, GO:0009898, GO:0016020, GO:0070062, GO:0004345, GO:0005515, GO:0005536, GO:…	glucose metabolic process, pentose-phosphate shunt, lipid metabolic process, cholesterol biosynthetic process, NADP metabolic process, NADPH regeneration, glutathione metabolic process, pentose-phosphate shunt, oxidative branch, response to iron(III) ion, negative regulation of protein glutathionylation, response to organic cyclic compound, pentose biosynthetic process, substantia nigra developme…
ITGAE	0.0202961	0.0578814	0	1.12805	0.332241	0.571039	0	1.06927	0.802698	0.911619	-1	-1.15652	0.033387	0.160675	+2	1.30462	0.00756908	0.043821	0	1.05498	0.762266	0.924322	0	1.23663	0.055142	0.175452		3682	integrin subunit alpha E	Immune Cell Adhesion and Migration; Matrix Remodeling and Metastasis	hsa04810	GO:0007155, GO:0007229, GO:0030198, GO:0005886, GO:0008305, GO:0009897, GO:0046872	cell adhesion, integrin-mediated signaling pathway, extracellular matrix organization, plasma membrane, integrin complex, external side of plasma membrane, metal ion binding
GOT1	0.0205109	0.0582783	0	1.06167	0.972789	0.994751	+1	1.45231	0.0104582	0.071264	0	-1.09486	0.226541	0.499611	0	1.16238	0.276207	0.488919	0	-1.36795	0.0773788	0.382316	+2	1.59008	0.00333587	0.0264806		2805	glutamic-oxaloacetic transaminase 1	Metabolic Stress	hsa00220; hsa00250; hsa00270; hsa00330; hsa01100; hsa01200; hsa01230	GO:0006094, GO:0006103, GO:0006107, GO:0006114, GO:0006531, GO:0006533, GO:0006536, GO:0007219, GO:0008652, GO:0009743, GO:0019550, GO:0019551, GO:0030511, GO:0032869, GO:0032966, GO:0035902, GO:0046686, GO:0051384, GO:0051481, GO:0051902, GO:0055089, GO:0060290, GO:0071260, GO:1990267, GO:0005634, GO:0005654, GO:0005737, GO:0005764, GO:0005829, GO:0043679, GO:0070062, GO:0004069, GO:0004609, GO:…	gluconeogenesis, 2-oxoglutarate metabolic process, oxaloacetate metabolic process, glycerol biosynthetic process, aspartate metabolic process, aspartate catabolic process, glutamate metabolic process, Notch signaling pathway, cellular amino acid biosynthetic process, response to carbohydrate, glutamate catabolic process to aspartate, glutamate catabolic process to 2-oxoglutarate, positive regulat…
LGALS9	0.0207949	0.0585457	0	1.13537	0.309839	0.55354	0	-1.10068	0.627397	0.820196	+1	1.48547	0.0121676	0.0918534	0	-1.30836	0.147667	0.334423	0	1.24967	0.238071	0.58567	-1	-1.63502	0.0147107	0.0740342		3965	galectin 9			GO:0002519, GO:0006935, GO:0006954, GO:0007565, GO:0010628, GO:0010629, GO:0032496, GO:0032682, GO:0032689, GO:0032720, GO:0032753, GO:0032834, GO:0038066, GO:0043123, GO:0043305, GO:0045953, GO:0046007, GO:0046598, GO:0050718, GO:0051092, GO:0060135, GO:0070241, GO:0070371, GO:0070374, GO:0070555, GO:0071346, GO:0071636, GO:0071639, GO:0098586, GO:1901224, GO:1902715, GO:1904469, GO:2000484, GO:…	natural killer cell tolerance induction, chemotaxis, inflammatory response, female pregnancy, positive regulation of gene expression, negative regulation of gene expression, response to lipopolysaccharide, negative regulation of chemokine production, negative regulation of interferon-gamma production, negative regulation of tumor necrosis factor production, positive regulation of interleukin-4 pr…
REN	0.0208272	0.0585457	0	1.08523	0.580552	0.766396	+2	3.14195	0.005029	0.0455568	+1	1.97641	0.0389368	0.17431	0	-1.82118	0.175446	0.362758	-1	-2.89519	0.0310051	0.271294	0	1.58973	0.235419	0.435912		5972	renin			GO:0001822, GO:0001823, GO:0002003, GO:0002018, GO:0006508, GO:0008217, GO:0008584, GO:0009755, GO:0032496, GO:0035690, GO:0035902, GO:0042756, GO:0043408, GO:0048469, GO:0050435, GO:0051591, GO:0070305, GO:0005576, GO:0005615, GO:0005737, GO:0005886, GO:0045177, GO:0004190, GO:0005102, GO:0005159, GO:0005515, GO:0008233	kidney development, mesonephros development, angiotensin maturation, renin-angiotensin regulation of aldosterone production, proteolysis, regulation of blood pressure, male gonad development, hormone-mediated signaling pathway, response to lipopolysaccharide, cellular response to drug, response to immobilization stress, drinking behavior, regulation of MAPK cascade, cell maturation, amyloid-beta …
FCRL2	0.0208764	0.0585457	+2	3.38198	0.00314687	0.0216347	0	-1.24654	0.988113	0.994736	0	1.76325	0.113787	0.329491	0	1.91804	0.103406	0.2552	+1	4.21577	0.0272114	0.255522	0	-2.19796	0.255535	0.458652	B-cells	79368	Fc receptor like 2			GO:0007267, GO:0009967, GO:0005886, GO:0009986, GO:0016021, GO:0005070, GO:0005515	cell-cell signaling, positive regulation of signal transduction, plasma membrane, cell surface, integral component of membrane, SH3/SH2 adaptor activity, protein binding
RIPK2	0.020947	0.0585457	0	-1.15227	0.343817	0.581844	0	1.03042	0.96484	0.986623	-1	-1.4708	0.00517581	0.0569339	0	1.27643	0.0702456	0.200265	0	-1.18733	0.596193	0.840786	0	1.51554	0.0524795	0.170503		8767	receptor interacting serine/threonine kinase 2	Costimulatory Signaling	hsa04621; hsa04722; hsa05131; hsa05152	GO:0000187, GO:0001961, GO:0002250, GO:0006915, GO:0006954, GO:0007165, GO:0007249, GO:0007254, GO:0007256, GO:0010800, GO:0010942, GO:0018108, GO:0031398, GO:0031663, GO:0032092, GO:0032722, GO:0032727, GO:0032728, GO:0032729, GO:0032735, GO:0032743, GO:0032755, GO:0032760, GO:0033091, GO:0033138, GO:0034134, GO:0034142, GO:0042098, GO:0043065, GO:0043066, GO:0043123, GO:0043330, GO:0045087, GO:…	activation of MAPK activity, positive regulation of cytokine-mediated signaling pathway, adaptive immune response, apoptotic process, inflammatory response, signal transduction, I-kappaB kinase/NF-kappaB signaling, JNK cascade, activation of JNKK activity, positive regulation of peptidyl-threonine phosphorylation, positive regulation of cell death, peptidyl-tyrosine phosphorylation, positive regu…
NFKBIA	0.021053	0.0585457	+2	1.53141	0.00214051	0.0166484	0	1.29604	0.0620121	0.217042	0	1.21374	0.159367	0.415976	0	1.26172	0.0811413	0.221556	0	1.18161	0.223054	0.56312	0	1.0678	0.372989	0.587325		4792	NFKB inhibitor alpha	Costimulatory Signaling; Cytokine and Chemokine Signaling; NF-kappaB Signaling	hsa04024; hsa04062; hsa04064; hsa04210; hsa04380; hsa04620; hsa04621; hsa04622; hsa04623; hsa04660; hsa04662; hsa04668; hsa04722; hsa04920; hsa04931; hsa05120; hsa05131; hsa05134; hsa05140; hsa05142; hsa05145; hsa05160; hsa05161; hsa05162; hsa05164; hsa05166; hsa05168; hsa05169; hsa05200; hsa05203; hsa05215; hsa05220; hsa05222	GO:0006606, GO:0006915, GO:0007249, GO:0007253, GO:0010745, GO:0010875, GO:0010888, GO:0016032, GO:0016579, GO:0031663, GO:0032088, GO:0032270, GO:0032495, GO:0033209, GO:0034142, GO:0035994, GO:0042127, GO:0042994, GO:0043066, GO:0043330, GO:0043392, GO:0045638, GO:0045746, GO:0045944, GO:0050729, GO:0070417, GO:0070427, GO:0070431, GO:0070498, GO:1901222, GO:0005634, GO:0005654, GO:0005737, GO:…	protein import into nucleus, apoptotic process, I-kappaB kinase/NF-kappaB signaling, cytoplasmic sequestering of NF-kappaB, negative regulation of macrophage derived foam cell differentiation, positive regulation of cholesterol efflux, negative regulation of lipid storage, viral process, protein deubiquitination, lipopolysaccharide-mediated signaling pathway, negative regulation of NF-kappaB tran…
BIRC3	0.0211364	0.0585457	0	-1.48495	0.15907	0.349953	0	-1.28505	0.470501	0.71598	-2	-2.18659	0.00365043	0.0466503	0	1.4725	0.115539	0.277149	0	-1.15556	0.677326	0.883968	0	1.70156	0.128625	0.301036		330	baculoviral IAP repeat containing 3	Apoptosis; NF-kappaB Signaling	hsa04064; hsa04120; hsa04210; hsa04510; hsa04621; hsa04668; hsa05145; hsa05200; hsa05202; hsa05222	GO:0002756, GO:0006915, GO:0007166, GO:0007249, GO:0007283, GO:0010803, GO:0016567, GO:0016579, GO:0031398, GO:0033209, GO:0034121, GO:0035666, GO:0038061, GO:0039535, GO:0042981, GO:0043066, GO:0043123, GO:0045088, GO:0050727, GO:0051291, GO:0060544, GO:0070424, GO:2000116, GO:0005634, GO:0005654, GO:0005737, GO:0005829, GO:0032991, GO:0045121, GO:0004842, GO:0005515, GO:0016740, GO:0046872	MyD88-independent toll-like receptor signaling pathway, apoptotic process, cell surface receptor signaling pathway, I-kappaB kinase/NF-kappaB signaling, spermatogenesis, regulation of tumor necrosis factor-mediated signaling pathway, protein ubiquitination, protein deubiquitination, positive regulation of protein ubiquitination, tumor necrosis factor-mediated signaling pathway, regulation of toll…
PRR5	0.0211415	0.0585457	+2	1.62835	0.00232899	0.0174109	0	1.22869	0.757556	0.898795	0	1.24031	0.606617	0.795732	+1	1.31285	0.0107557	0.0581476	+1	1.32527	0.0369319	0.287248	0	-1.00946	0.894437	0.947341		55615	proline rich 5	Costimulatory Signaling; Metabolic Stress		GO:0007049, GO:0014068, GO:0032148, GO:0005829, GO:0031932, GO:0005515	cell cycle, positive regulation of phosphatidylinositol 3-kinase signaling, activation of protein kinase B activity, cytosol, TORC2 complex, protein binding
NID2	0.0212133	0.0585457	0	1.0017	0.972789	0.994751	0	1.03404	0.848491	0.928037	-1	-1.55091	0.00887611	0.0733368	+1	1.55355	0.0226922	0.0914818	0	-1.03228	0.96985	0.99043	0	1.60371	0.055142	0.175452		22795	nidogen 2	Matrix Remodeling and Metastasis		GO:0007155, GO:0007160, GO:0030198, GO:0071711, GO:0005576, GO:0005604, GO:0005886, GO:0062023, GO:0070062, GO:0005201, GO:0005509, GO:0005515, GO:0005518	cell adhesion, cell-matrix adhesion, extracellular matrix organization, basement membrane organization, extracellular region, basement membrane, plasma membrane, collagen-containing extracellular matrix, extracellular exosome, extracellular matrix structural constituent, calcium ion binding, protein binding, collagen binding
PIK3R2	0.0214234	0.0589143	+1	1.194	0.0388261	0.134063	0	-1.12761	0.488888	0.729543	0	1.15513	0.0709836	0.251877	0	1.03365	0.717507	0.848664	+1	1.34637	0.00869611	0.155721	-1	-1.30254	0.0187088	0.0857485		5296	phosphoinositide-3-kinase regulatory subunit 2	Costimulatory Signaling; Cytokine and Chemokine Signaling; Immune Cell Adhesion and Migration; JAK-STAT Signaling; Autophagy; Metabolic Stress; Hypoxia; PI3K-Akt; MAPK	hsa04012; hsa04014; hsa04015; hsa04022; hsa04024; hsa04062; hsa04066; hsa04068; hsa04070; hsa04071; hsa04072; hsa04150; hsa04151; hsa04152; hsa04210; hsa04211; hsa04213; hsa04261; hsa04370; hsa04380; hsa04510; hsa04550; hsa04611; hsa04620; hsa04630; hsa04650; hsa04660; hsa04662; hsa04664; hsa04666; hsa04668; hsa04670; hsa04722; hsa04725; hsa04750; hsa04810; hsa04910; hsa04914; hsa04915; hsa04917;…	GO:0001678, GO:0006661, GO:0010506, GO:0014065, GO:0015031, GO:0032869, GO:0034976, GO:0038095, GO:0038096, GO:0042307, GO:0043409, GO:0045944, GO:0048010, GO:0048015, GO:0050852, GO:0050900, GO:0051056, GO:0051897, GO:0005634, GO:0005829, GO:0001784, GO:0005515, GO:0019903, GO:0030971, GO:0046982	cellular glucose homeostasis, phosphatidylinositol biosynthetic process, regulation of autophagy, phosphatidylinositol 3-kinase signaling, protein transport, cellular response to insulin stimulus, response to endoplasmic reticulum stress, Fc-epsilon receptor signaling pathway, Fc-gamma receptor signaling pathway involved in phagocytosis, positive regulation of protein import into nucleus, negativ…
CD163	0.0215554	0.0590665	-2	-1.5873	0.00940213	0.0489165	0	-1.46818	0.0711399	0.231021	-1	-1.48642	0.00639449	0.0631251	0	-1.06787	0.681748	0.829299	0	-1.08114	0.544622	0.806459	0	1.01242	0.705537	0.848849	Macrophages	9332	CD163 molecule			GO:0006898, GO:0006953, GO:0005576, GO:0005886, GO:0005887, GO:0009897, GO:0030666, GO:0005044, GO:0005515	receptor-mediated endocytosis, acute-phase response, extracellular region, plasma membrane, integral component of plasma membrane, external side of plasma membrane, endocytic vesicle membrane, scavenger receptor activity, protein binding
KIR3DL1	0.0218416	0.0595331	0	-1.78537	0.118732	0.292089	0	-1.88049	0.0915613	0.273139	0	1.32701	0.436399	0.694286	-1	-2.3692	0.0147955	0.0716512	0	1.05328	0.698738	0.897603	-1	-2.49543	0.0177569	0.0828657		3811	killer cell immunoglobulin like receptor, three Ig domains and long cytoplasmic tail 1	Antigen Presentation; Cytotoxicity; Lymphoid Compartment		GO:0006955, GO:0042267, GO:0050776, GO:0005886, GO:0005887, GO:0005515, GO:0030109	immune response, natural killer cell mediated cytotoxicity, regulation of immune response, plasma membrane, integral component of plasma membrane, protein binding, HLA-B specific inhibitory MHC class I receptor activity
PDCD1LG2	0.0218803	0.0595331	0	-1.46253	0.121661	0.292746	0	1.08279	0.894786	0.951637	-1	-2.12683	0.00728118	0.0683721	0	1.45422	0.521663	0.719858	0	-1.58361	0.146655	0.488836	+1	2.30291	0.0291843	0.116798		80380	programmed cell death 1 ligand 2	Costimulatory Signaling; Immune Cell Adhesion and Migration	hsa04514	GO:0002250, GO:0006955, GO:0031295, GO:0032689, GO:0032693, GO:0046007, GO:0005576, GO:0005886, GO:0012505, GO:0016021, GO:0003674, GO:0005515	adaptive immune response, immune response, T cell costimulation, negative regulation of interferon-gamma production, negative regulation of interleukin-10 production, negative regulation of activated T cell proliferation, extracellular region, plasma membrane, endomembrane system, integral component of membrane, molecular_function, protein binding
HLA-DOB	0.0228921	0.0620616	+2	1.99491	0.0016541	0.0136953	0	1.47771	0.118762	0.324278	0	1.59629	0.0508557	0.21282	0	1.24971	0.199043	0.396028	0	1.35	0.208707	0.541093	0	-1.08025	1	1		3112	major histocompatibility complex, class II, DO beta	Antigen Presentation; Immune Cell Adhesion and Migration; Lymphoid Compartment	hsa04145; hsa04514; hsa04612; hsa04672; hsa04940; hsa05140; hsa05145; hsa05150; hsa05152; hsa05164; hsa05166; hsa05168; hsa05310; hsa05320; hsa05321; hsa05322; hsa05323; hsa05330; hsa05332; hsa05416	GO:0002587, GO:0006955, GO:0019886, GO:0005764, GO:0005765, GO:0010008, GO:0016021, GO:0042613, GO:0023026, GO:0032395	negative regulation of antigen processing and presentation of peptide antigen via MHC class II, immune response, antigen processing and presentation of exogenous peptide antigen via MHC class II, lysosome, lysosomal membrane, endosome membrane, integral component of membrane, MHC class II protein complex, MHC class II protein complex binding, MHC class II receptor activity
IFNGR1	0.0229709	0.0620616	0	1.06334	1	1	0	1.17479	0.219483	0.465569	+1	1.23105	0.017741	0.117763	-1	-1.15772	0.011858	0.0616938	0	-1.10481	0.116681	0.444775	0	-1.04788	0.290899	0.498869		3459	interferon gamma receptor 1	Interferon Signaling; JAK-STAT Signaling; Hypoxia	hsa04060; hsa04066; hsa04380; hsa04630; hsa04650; hsa05132; hsa05140; hsa05142; hsa05145; hsa05152; hsa05162; hsa05164; hsa05168; hsa05321	GO:0007165, GO:0009615, GO:0060333, GO:0060334, GO:0005886, GO:0005887, GO:0004906, GO:0005515, GO:0019955	signal transduction, response to virus, interferon-gamma-mediated signaling pathway, regulation of interferon-gamma-mediated signaling pathway, plasma membrane, integral component of plasma membrane, interferon-gamma receptor activity, protein binding, cytokine binding
NCR1	0.0237232	0.0638701	0	-1.41104	0.497774	0.723366	-2	-2.6054	0.00464898	0.0436551	0	-1.1426	0.216585	0.483394	0	-1.23494	0.993528	1	0	1.84644	0.0502819	0.312234	-1	-2.28024	0.00829558	0.0506952	NK cells	9437	natural cytotoxicity triggering receptor 1		hsa04650	GO:0006968, GO:0007165, GO:0030101, GO:0042269, GO:0050776, GO:0005886, GO:0005887, GO:0016514, GO:0005515	cellular defense response, signal transduction, natural killer cell activation, regulation of natural killer cell mediated cytotoxicity, regulation of immune response, plasma membrane, integral component of plasma membrane, SWI/SNF complex, protein binding
ANGPT2	0.0241645	0.0646199	0	-1.31982	0.459023	0.690327	0	-1.27745	0.648448	0.828035	-2	-2.12071	0.00305157	0.0435131	0	1.60682	0.0628728	0.184076	0	-1.03317	0.820552	0.945771	0	1.66011	0.14654	0.319647		285	angiopoietin 2	Angiogenesis; Hypoxia; PI3K-Akt; MAPK	hsa04014; hsa04015; hsa04066; hsa04151	GO:0001525, GO:0001666, GO:0007165, GO:0007281, GO:0009314, GO:0009612, GO:0009749, GO:0010812, GO:0014070, GO:0014823, GO:0016525, GO:0031100, GO:0043537, GO:0045766, GO:0048014, GO:0050900, GO:0050928, GO:0060135, GO:0071363, GO:0072012, GO:0005576, GO:0005615, GO:0005634, GO:0005886, GO:0042995, GO:0005102, GO:0005515, GO:0030971, GO:0046872	angiogenesis, response to hypoxia, signal transduction, germ cell development, response to radiation, response to mechanical stimulus, response to glucose, negative regulation of cell-substrate adhesion, response to organic cyclic compound, response to activity, negative regulation of angiogenesis, animal organ regeneration, negative regulation of blood vessel endothelial cell migration, positive…
PARP9	0.0241695	0.0646199	-1	-1.34866	0.0185827	0.0799367	0	1.01953	0.780037	0.910043	0	-1.05868	0.789388	0.891244	-2	-1.27392	0.00268998	0.0201096	-1	-1.375	0.0369319	0.287248	0	1.07935	0.588098	0.767518		83666	poly(ADP-ribose) polymerase family member 9			GO:0000122, GO:0002230, GO:0006302, GO:0006471, GO:0010608, GO:0010629, GO:0016477, GO:0034356, GO:0035563, GO:0042531, GO:0043086, GO:0045087, GO:0045893, GO:0051607, GO:0060330, GO:0060335, GO:1900182, GO:2001034, GO:0005634, GO:0005654, GO:0005737, GO:0005739, GO:0005829, GO:0016020, GO:0032991, GO:0090734, GO:0003714, GO:0003950, GO:0004857, GO:0005515, GO:0019899, GO:0042393, GO:0044389, GO:…	negative regulation of transcription by RNA polymerase II, positive regulation of defense response to virus by host, double-strand break repair, protein ADP-ribosylation, posttranscriptional regulation of gene expression, negative regulation of gene expression, cell migration, NAD biosynthesis via nicotinamide riboside salvage pathway, positive regulation of chromatin binding, positive regulation…
PRKX	0.0243469	0.0647633	0	1.8138	0.0534704	0.169598	0	-1.20449	0.927413	0.9796	0	-1.13085	0.941107	0.962888	+2	2.05114	0.00401263	0.0273427	+1	2.18471	0.0180527	0.220107	0	-1.06512	0.87119	0.936895		5613	protein kinase X-linked	Hedgehog Signaling		GO:0001525, GO:0001935, GO:0007155, GO:0018105, GO:0030099, GO:0030155, GO:0030334, GO:0031589, GO:0043542, GO:0046777, GO:0060562, GO:0060993, GO:2000696, GO:0005634, GO:0005737, GO:0004691, GO:0005515, GO:0005524	angiogenesis, endothelial cell proliferation, cell adhesion, peptidyl-serine phosphorylation, myeloid cell differentiation, regulation of cell adhesion, regulation of cell migration, cell-substrate adhesion, endothelial cell migration, protein autophosphorylation, epithelial tube morphogenesis, kidney morphogenesis, regulation of epithelial cell differentiation involved in kidney development, nuc…
HLA-DQA1	0.0243914	0.0647633	+2	24.1168	0.00528115	0.0317694	0	-1.8439	1	1	0	-1.28095	0.821751	0.909121	+1	30.8923	0.0107988	0.0581476	+1	44.469	0.0339023	0.283747	0	-1.43949	0.83665	0.915086		3117	major histocompatibility complex, class II, DQ alpha 1	Antigen Presentation; Costimulatory Signaling; Immune Cell Adhesion and Migration; Interferon Signaling	hsa04145; hsa04514; hsa04612; hsa04672; hsa04940; hsa05140; hsa05145; hsa05150; hsa05152; hsa05164; hsa05166; hsa05168; hsa05169; hsa05310; hsa05320; hsa05321; hsa05322; hsa05323; hsa05330; hsa05332; hsa05416	GO:0006955, GO:0019886, GO:0050852, GO:0060333, GO:0000139, GO:0005765, GO:0005886, GO:0005887, GO:0010008, GO:0012507, GO:0016020, GO:0030658, GO:0030666, GO:0030669, GO:0032588, GO:0042613, GO:0071556, GO:0005515, GO:0032395, GO:0042605	immune response, antigen processing and presentation of exogenous peptide antigen via MHC class II, T cell receptor signaling pathway, interferon-gamma-mediated signaling pathway, Golgi membrane, lysosomal membrane, plasma membrane, integral component of plasma membrane, endosome membrane, ER to Golgi transport vesicle membrane, membrane, transport vesicle membrane, endocytic vesicle membrane, cl…
TAP2	0.024602	0.064907	0	-1.0439	0.776157	0.882778	0	1.00161	0.713204	0.866194	-1	-1.33627	0.00852551	0.072139	0	1.28007	0.0500082	0.155267	0	-1.04558	1	1	+1	1.33842	0.0366318	0.137593		6891	transporter 2, ATP binding cassette subfamily B member	Antigen Presentation	hsa04145; hsa04612; hsa05168; hsa05340	GO:0002250, GO:0002474, GO:0002479, GO:0002489, GO:0015031, GO:0016032, GO:0019885, GO:0046967, GO:0046968, GO:1990668, GO:0005783, GO:0005789, GO:0016020, GO:0016021, GO:0016607, GO:0030176, GO:0030670, GO:0033116, GO:0042824, GO:0042825, GO:0005515, GO:0005524, GO:0015433, GO:0023029, GO:0046978, GO:0046980, GO:1904680	adaptive immune response, antigen processing and presentation of peptide antigen via MHC class I, antigen processing and presentation of exogenous peptide antigen via MHC class I, TAP-dependent, antigen processing and presentation of endogenous peptide antigen via MHC class Ib via ER pathway, TAP-dependent, protein transport, viral process, antigen processing and presentation of endogenous peptid…
HRAS	0.0246141	0.064907	0	-1.22194	0.212749	0.421122	-1	-1.47899	0.0086601	0.0635074	0	-1.05854	0.69101	0.847257	0	-1.15437	0.473757	0.680584	0	1.21036	0.0709484	0.366646	-2	-1.3972	0.00359134	0.0276533		3265	HRas proto-oncogene, GTPase	Cytokine and Chemokine Signaling; JAK-STAT Signaling; Autophagy; Metabolic Stress; PI3K-Akt; MAPK	hsa04010; hsa04012; hsa04014; hsa04015; hsa04062; hsa04068; hsa04071; hsa04072; hsa04144; hsa04151; hsa04211; hsa04213; hsa04360; hsa04370; hsa04510; hsa04530; hsa04540; hsa04550; hsa04630; hsa04650; hsa04660; hsa04662; hsa04664; hsa04720; hsa04722; hsa04725; hsa04726; hsa04810; hsa04910; hsa04912; hsa04915; hsa04916; hsa04917; hsa04919; hsa04921; hsa04933; hsa05034; hsa05160; hsa05161; hsa05166;…	GO:0000165, GO:0001934, GO:0002223, GO:0006897, GO:0006935, GO:0007050, GO:0007093, GO:0007165, GO:0007166, GO:0007265, GO:0008283, GO:0008284, GO:0008285, GO:0009887, GO:0010629, GO:0010863, GO:0030335, GO:0032729, GO:0034260, GO:0035900, GO:0042088, GO:0042832, GO:0043406, GO:0043410, GO:0043524, GO:0043547, GO:0045740, GO:0045944, GO:0046330, GO:0046579, GO:0048013, GO:0048169, GO:0050679, GO:…	MAPK cascade, positive regulation of protein phosphorylation, stimulatory C-type lectin receptor signaling pathway, endocytosis, chemotaxis, cell cycle arrest, mitotic cell cycle checkpoint, signal transduction, cell surface receptor signaling pathway, Ras protein signal transduction, cell proliferation, positive regulation of cell proliferation, negative regulation of cell proliferation, animal …
IL2RA	0.0247454	0.0649224	-2	-1.94512	0.0029865	0.0207172	0	-1.17691	0.606637	0.820196	0	-1.2671	0.167349	0.423877	-1	-1.53509	0.0334124	0.116943	0	-1.65273	0.0773788	0.382316	0	1.07663	0.532896	0.724964		3559	interleukin 2 receptor subunit alpha	Costimulatory Signaling; Cytokine and Chemokine Signaling; JAK-STAT Signaling; PI3K-Akt	hsa04060; hsa04144; hsa04151; hsa04630; hsa04640; hsa05162; hsa05166	GO:0000165, GO:0002437, GO:0002664, GO:0006915, GO:0006924, GO:0006955, GO:0007166, GO:0007219, GO:0019221, GO:0038110, GO:0042104, GO:0042130, GO:0045582, GO:0045589, GO:0046013, GO:0050687, GO:0050728, GO:0050777, GO:0005886, GO:0005893, GO:0009897, GO:0004911, GO:0005515	MAPK cascade, inflammatory response to antigenic stimulus, regulation of T cell tolerance induction, apoptotic process, activation-induced cell death of T cells, immune response, cell surface receptor signaling pathway, Notch signaling pathway, cytokine-mediated signaling pathway, interleukin-2-mediated signaling pathway, positive regulation of activated T cell proliferation, negative regulation …
ID4	0.0247885	0.0649224	0	1.22409	0.624617	0.787161	0	-1.0319	0.802698	0.911619	+1	1.72991	0.0212727	0.127969	-1	-1.41322	0.0378187	0.127721	0	1.26314	0.404061	0.707108	-1	-1.7851	0.021032	0.0936107		3400	inhibitor of DNA binding 4, HLH protein	TGF-beta Signaling	hsa04350; hsa04550	GO:0000082, GO:0000122, GO:0006357, GO:0007405, GO:0008284, GO:0021766, GO:0021895, GO:0022010, GO:0034613, GO:0045444, GO:0045599, GO:0045669, GO:0045892, GO:0045944, GO:0048712, GO:0048715, GO:0060740, GO:0060741, GO:0061682, GO:0005634, GO:0000981, GO:0003714, GO:0005515, GO:0046983	G1/S transition of mitotic cell cycle, negative regulation of transcription by RNA polymerase II, regulation of transcription by RNA polymerase II, neuroblast proliferation, positive regulation of cell proliferation, hippocampus development, cerebral cortex neuron differentiation, central nervous system myelination, cellular protein localization, fat cell differentiation, negative regulation of f…
LILRA3	0.0258792	0.0675492	0	1.06708	0.846712	0.930054	0	-1.22014	0.337538	0.597481	-1	-1.78414	0.0128878	0.0963459	+1	1.90383	0.015298	0.0727129	0	1.30199	0.404061	0.707108	0	1.46224	0.218684	0.415255		11026	leukocyte immunoglobulin like receptor A3		hsa04380	GO:0002250, GO:0006952, GO:0007165, GO:0043312, GO:0005576, GO:0005886, GO:0035579, GO:0070821, GO:0101003, GO:0003823, GO:0038023	adaptive immune response, defense response, signal transduction, neutrophil degranulation, extracellular region, plasma membrane, specific granule membrane, tertiary granule membrane, ficolin-1-rich granule membrane, antigen binding, signaling receptor activity
CXCL11	0.0260321	0.0677187	-1	-2.74625	0.0365065	0.129982	0	-1.47491	0.633576	0.826871	-2	-3.08227	0.00259637	0.0408001	0	1.12236	0.916019	0.95914	0	-1.86198	0.309209	0.643489	0	2.0898	0.268698	0.474536		6373	C-X-C motif chemokine ligand 11	Cytokine and Chemokine Signaling; Lymphoid Compartment	hsa04060; hsa04062; hsa04620	GO:0006935, GO:0007165, GO:0007186, GO:0007189, GO:0007267, GO:0010469, GO:0010818, GO:0042127, GO:0051281, GO:0070098, GO:0005576, GO:0005623, GO:0005515, GO:0008009, GO:0008201, GO:0048248	chemotaxis, signal transduction, G protein-coupled receptor signaling pathway, adenylate cyclase-activating G protein-coupled receptor signaling pathway, cell-cell signaling, regulation of signaling receptor activity, T cell chemotaxis, regulation of cell proliferation, positive regulation of release of sequestered calcium ion into cytosol, chemokine-mediated signaling pathway, extracellular regi…
BNIP3L	0.0261925	0.0679066	+2	1.43674	0.0081412	0.044459	0	1.43122	0.0501077	0.191005	0	1.08198	0.544309	0.767616	+1	1.32788	0.0247793	0.0973472	0	1.00386	0.96985	0.99043	0	1.32278	0.135219	0.30267		665	BCL2 interacting protein 3 like			GO:0010917, GO:0016032, GO:0016239, GO:0035694, GO:0042981, GO:0043065, GO:0043066, GO:0051607, GO:0060548, GO:0071456, GO:1903146, GO:1903214, GO:0005635, GO:0005739, GO:0005741, GO:0005783, GO:0005829, GO:0016021, GO:0016607, GO:0031224, GO:0005515, GO:0005521, GO:0042802, GO:0042803, GO:0046982	negative regulation of mitochondrial membrane potential, viral process, positive regulation of macroautophagy, mitochondrial protein catabolic process, regulation of apoptotic process, positive regulation of apoptotic process, negative regulation of apoptotic process, defense response to virus, negative regulation of cell death, cellular response to hypoxia, regulation of autophagy of mitochondri…
ALDOC	0.0263423	0.0680657	+1	1.62591	0.0211363	0.0879728	+1	1.71762	0.0294297	0.14163	+1	1.60006	0.00724198	0.0683721	0	1.01615	0.815683	0.906314	0	-1.05641	0.791267	0.937347	0	1.07348	0.846215	0.92162		230	aldolase, fructose-bisphosphate C		hsa00010; hsa00051; hsa01100; hsa01200; hsa01230	GO:0006000, GO:0006094, GO:0030388, GO:0030855, GO:0043312, GO:0061621, GO:0005576, GO:0005829, GO:0005856, GO:0034774, GO:0070062, GO:1904724, GO:1904813, GO:0004332, GO:0005515, GO:0008092	fructose metabolic process, gluconeogenesis, fructose 1,6-bisphosphate metabolic process, epithelial cell differentiation, neutrophil degranulation, canonical glycolysis, extracellular region, cytosol, cytoskeleton, secretory granule lumen, extracellular exosome, tertiary granule lumen, ficolin-1-rich granule lumen, fructose-bisphosphate aldolase activity, protein binding, cytoskeletal protein bi…
MXI1	0.0265243	0.0683069	0	1.11756	0.47301	0.704482	0	1.14397	0.294444	0.559807	0	-1.29712	0.0942853	0.296856	+1	1.4496	0.0207948	0.0870218	0	-1.02363	0.96985	0.99043	+1	1.48386	0.0134959	0.0716678		4601	MAX interactor 1, dimerization protein			GO:0000122, GO:0008285, GO:0042994, GO:0005634, GO:0005730, GO:0005829, GO:0090575, GO:0000977, GO:0000981, GO:0001227, GO:0003677, GO:0003714, GO:0005515, GO:0046983	negative regulation of transcription by RNA polymerase II, negative regulation of cell proliferation, cytoplasmic sequestering of transcription factor, nucleus, nucleolus, cytosol, RNA polymerase II transcription factor complex, RNA polymerase II regulatory region sequence-specific DNA binding, DNA-binding transcription factor activity, RNA polymerase II-specific, DNA-binding transcription repres…
ICAM5	0.027425	0.0703907	0	1.1912	0.917627	0.964855	0	-1.05652	0.709537	0.866194	+1	2.47562	0.0279389	0.147579	-1	-2.07826	0.0320429	0.115294	0	1.25852	0.862904	0.959573	-1	-2.61554	0.0176314	0.0827816		7087	intercellular adhesion molecule 5	Immune Cell Adhesion and Migration		GO:0006909, GO:0030198, GO:0050776, GO:0098609, GO:0005886, GO:0005515	phagocytosis, extracellular matrix organization, regulation of immune response, cell-cell adhesion, plasma membrane, protein binding
GLUD1	0.0282586	0.0722166	-2	-1.27176	0.0070306	0.0392287	-1	-1.18236	0.0432579	0.177173	-1	-1.20038	0.0205217	0.124561	0	-1.05947	0.546232	0.735312	0	-1.07561	0.304966	0.636379	0	1.01524	0.830256	0.909384		2746	glutamate dehydrogenase 1		hsa00220; hsa00250; hsa01100; hsa01200	GO:0006537, GO:0006538, GO:0006541, GO:0008652, GO:0021762, GO:0032024, GO:0055114, GO:0072350, GO:0005737, GO:0005739, GO:0005759, GO:0004352, GO:0004353, GO:0005515, GO:0005524, GO:0005525, GO:0042802, GO:0043531, GO:0070403, GO:0070728	glutamate biosynthetic process, glutamate catabolic process, glutamine metabolic process, cellular amino acid biosynthetic process, substantia nigra development, positive regulation of insulin secretion, oxidation-reduction process, tricarboxylic acid metabolic process, cytoplasm, mitochondrion, mitochondrial matrix, glutamate dehydrogenase (NAD+) activity, glutamate dehydrogenase [NAD(P)+] activ…
HLA-DMB	0.0283393	0.0722166	0	1.46141	0.0747397	0.214049	+1	1.95896	0.00952257	0.066658	0	1.19709	0.269562	0.553501	0	1.22081	0.216699	0.411997	0	-1.34046	0.195021	0.528754	+1	1.63644	0.0279304	0.113191		3109	major histocompatibility complex, class II, DM beta	Antigen Presentation; Immune Cell Adhesion and Migration	hsa04145; hsa04514; hsa04612; hsa04672; hsa04940; hsa05140; hsa05145; hsa05150; hsa05152; hsa05164; hsa05166; hsa05168; hsa05310; hsa05320; hsa05321; hsa05322; hsa05323; hsa05330; hsa05332; hsa05416	GO:0002399, GO:0002503, GO:0006955, GO:0019886, GO:0042102, GO:2001190, GO:0005765, GO:0016021, GO:0031902, GO:0042613, GO:0005515, GO:0023026	MHC class II protein complex assembly, peptide antigen assembly with MHC class II protein complex, immune response, antigen processing and presentation of exogenous peptide antigen via MHC class II, positive regulation of T cell proliferation, positive regulation of T cell activation via T cell receptor contact with antigen bound to MHC molecule on antigen presenting cell, lysosomal membrane, int…
UBB	0.0284177	0.0722166	-1	-1.23993	0.0124421	0.0595057	0	1.01344	0.757556	0.898795	0	-1.10117	0.932517	0.956109	-2	-1.12601	0.00881587	0.0488361	-1	-1.25659	0.0157656	0.220107	0	1.11597	0.395507	0.606654		7314	ubiquitin B	DNA Damage Repair; Antigen Presentation; Costimulatory Signaling; Interferon Signaling; Cell Proliferation; Apoptosis; Metabolic Stress; Hedgehog Signaling; TGF-beta Signaling; NF-kappaB Signaling; Notch Signaling		GO:0000122, GO:0000187, GO:0000209, GO:0000715, GO:0000717, GO:0002755, GO:0002756, GO:0006283, GO:0006294, GO:0006296, GO:0006297, GO:0006625, GO:0007141, GO:0007144, GO:0007179, GO:0007249, GO:0007254, GO:0008585, GO:0016055, GO:0016197, GO:0016567, GO:0016579, GO:0019058, GO:0019068, GO:0019221, GO:0019985, GO:0021888, GO:0030512, GO:0031145, GO:0031398, GO:0033683, GO:0035666, GO:0036297, GO:…	negative regulation of transcription by RNA polymerase II, activation of MAPK activity, protein polyubiquitination, nucleotide-excision repair, DNA damage recognition, nucleotide-excision repair, DNA duplex unwinding, MyD88-dependent toll-like receptor signaling pathway, MyD88-independent toll-like receptor signaling pathway, transcription-coupled nucleotide-excision repair, nucleotide-excision r…
CD8B	0.0287676	0.0726925	0	-1.21089	0.501659	0.723366	-1	-2.11336	0.0401325	0.172637	-1	-2.19961	0.00954642	0.0763294	0	1.81652	0.0704828	0.200265	0	1.74529	0.208707	0.541093	0	1.04081	0.893107	0.947341	CD8 T cells	926	CD8b molecule	Antigen Presentation; Immune Cell Adhesion and Migration; Lymphoid Compartment	hsa04514; hsa04612; hsa04640; hsa04660; hsa05340	GO:0002250, GO:0006955, GO:0007169, GO:0042110, GO:0050690, GO:0050776, GO:0005576, GO:0005886, GO:0005887, GO:0031901, GO:0042101, GO:0005515, GO:0015026, GO:0042288	adaptive immune response, immune response, transmembrane receptor protein tyrosine kinase signaling pathway, T cell activation, regulation of defense response to virus by virus, regulation of immune response, extracellular region, plasma membrane, integral component of plasma membrane, early endosome membrane, T cell receptor complex, protein binding, coreceptor activity, MHC class I protein bind…
RB1	0.0287938	0.0726925	0	-1.17415	0.133297	0.312923	0	1.13674	0.20842	0.450796	0	-1.20916	0.0630262	0.236733	0	1.02982	1	1	-1	-1.33471	0.0369319	0.287248	+1	1.3745	0.0100916	0.0575598		5925	RB transcriptional corepressor 1	Cell Proliferation; Metabolic Stress	hsa04110; hsa05161; hsa05166; hsa05169; hsa05200; hsa05203; hsa05212; hsa05214; hsa05215; hsa05218; hsa05219; hsa05220; hsa05222; hsa05223	GO:0000082, GO:0000122, GO:0001558, GO:0001894, GO:0003180, GO:0006338, GO:0006355, GO:0006469, GO:0007050, GO:0007093, GO:0007265, GO:0007346, GO:0010629, GO:0016032, GO:0030521, GO:0031134, GO:0034088, GO:0034349, GO:0035914, GO:0042551, GO:0043353, GO:0043433, GO:0043550, GO:0045445, GO:0045651, GO:0045786, GO:0045842, GO:0045879, GO:0045892, GO:0045893, GO:0045944, GO:0048565, GO:0050680, GO:…	G1/S transition of mitotic cell cycle, negative regulation of transcription by RNA polymerase II, regulation of cell growth, tissue homeostasis, aortic valve morphogenesis, chromatin remodeling, regulation of transcription, DNA-templated, negative regulation of protein kinase activity, cell cycle arrest, mitotic cell cycle checkpoint, Ras protein signal transduction, regulation of mitotic cell cy…
FZD9	0.0293818	0.0739346	0	1.85645	0.31238	0.555503	0	1.43778	0.646107	0.828035	+2	3.79476	0.00371739	0.0466503	0	-2.0441	0.218984	0.415315	0	1.29119	0.641637	0.871705	0	-2.63932	0.10248	0.2562		8326	frizzled class receptor 9	Wnt Signaling	hsa04310; hsa04390; hsa04550; hsa04916; hsa05166; hsa05200; hsa05205; hsa05217	GO:0001503, GO:0001836, GO:0007186, GO:0007399, GO:0007405, GO:0007611, GO:0030183, GO:0030501, GO:0043065, GO:0043524, GO:0051480, GO:0051902, GO:0060546, GO:0071157, GO:0090263, GO:0099173, GO:0099566, GO:1901029, GO:1904393, GO:1904394, GO:1990523, GO:2000179, GO:0005737, GO:0005789, GO:0005794, GO:0005886, GO:0009986, GO:0016021, GO:0031527, GO:0031966, GO:0048471, GO:0098794, GO:0098978, GO:…	ossification, release of cytochrome c from mitochondria, G protein-coupled receptor signaling pathway, nervous system development, neuroblast proliferation, learning or memory, B cell differentiation, positive regulation of bone mineralization, positive regulation of apoptotic process, negative regulation of neuron apoptotic process, regulation of cytosolic calcium ion concentration, negative reg…
BRD4	0.0305099	0.0765232	0	1.14188	0.0639209	0.192262	0	-1.11878	0.352736	0.614495	0	-1.05085	0.527101	0.753002	+2	1.19994	0.00718937	0.041938	+1	1.2775	0.00983547	0.164637	0	-1.06464	0.560176	0.743682		23476	bromodomain containing 4	Epigenetic Regulation		GO:0000083, GO:0006325, GO:0006468, GO:0006974, GO:0010971, GO:0016032, GO:0032968, GO:0043123, GO:0045893, GO:0045944, GO:0050727, GO:1901407, GO:2001255, GO:0000794, GO:0005634, GO:0005654, GO:0005829, GO:0001134, GO:0002039, GO:0003682, GO:0005515, GO:0008353, GO:0019899, GO:0070577, GO:0099122, GO:0106140	regulation of transcription involved in G1/S transition of mitotic cell cycle, chromatin organization, protein phosphorylation, cellular response to DNA damage stimulus, positive regulation of G2/M transition of mitotic cell cycle, viral process, positive regulation of transcription elongation from RNA polymerase II promoter, positive regulation of I-kappaB kinase/NF-kappaB signaling, positive re…
ICAM3	0.0308847	0.0772119	-1	-1.29	0.0255237	0.102897	-1	-1.38408	0.00952257	0.066658	0	-1.11482	0.206944	0.47284	0	-1.15713	0.229068	0.430202	0	1.07293	0.495303	0.775169	0	-1.24152	0.0735017	0.209616		3385	intercellular adhesion molecule 3	Immune Cell Adhesion and Migration; Matrix Remodeling and Metastasis	hsa04514	GO:0002223, GO:0006909, GO:0030198, GO:0050776, GO:0098609, GO:0005886, GO:0070062, GO:0005102, GO:0005178, GO:0005515	stimulatory C-type lectin receptor signaling pathway, phagocytosis, extracellular matrix organization, regulation of immune response, cell-cell adhesion, plasma membrane, extracellular exosome, signaling receptor binding, integrin binding, protein binding
SELP	0.0325282	0.0810573	-1	-1.85364	0.0395846	0.136072	0	-1.55436	0.098168	0.283469	0	1.15138	0.541667	0.767616	-1	-2.13425	0.0217006	0.0893782	0	-1.19255	1	1	-1	-1.78966	0.0386172	0.141596		6403	selectin P	Immune Cell Adhesion and Migration	hsa04514; hsa05144; hsa05150	GO:0002576, GO:0002687, GO:0006954, GO:0007155, GO:0007157, GO:0007159, GO:0010572, GO:0014068, GO:0016339, GO:0032496, GO:0033623, GO:0035584, GO:0050829, GO:0050900, GO:0050901, GO:0005615, GO:0005886, GO:0005887, GO:0009897, GO:0031088, GO:0031092, GO:0001530, GO:0005509, GO:0005515, GO:0008201, GO:0033691, GO:0042806, GO:0043208, GO:0048306, GO:0070492	platelet degranulation, positive regulation of leukocyte migration, inflammatory response, cell adhesion, heterophilic cell-cell adhesion via plasma membrane cell adhesion molecules, leukocyte cell-cell adhesion, positive regulation of platelet activation, positive regulation of phosphatidylinositol 3-kinase signaling, calcium-dependent cell-cell adhesion via plasma membrane cell adhesion molecul…
FCGR3A/B	0.032661	0.0811256	0	-1.41374	0.0747397	0.214049	0	-1.19818	0.546233	0.76892	-2	-1.6121	0.0033394	0.0460899	0	1.14031	0.578862	0.759324	0	-1.17991	0.471542	0.753293	0	1.34546	0.171275	0.355476	Neutrophils	2214	Fc fragment of IgG receptor IIIa		hsa04145; hsa04380; hsa04650; hsa05140; hsa05150; hsa05152; hsa05322	GO:0006955, GO:0038096, GO:0050776, GO:0005886, GO:0009897, GO:0016021, GO:0070062, GO:0019864	immune response, Fc-gamma receptor signaling pathway involved in phagocytosis, regulation of immune response, plasma membrane, external side of plasma membrane, integral component of membrane, extracellular exosome, IgG binding
NRAS	0.0329227	0.0815057	0	1.00666	0.972789	0.994751	0	-1.00797	1	1	-1	-1.25824	0.014727	0.104998	+1	1.26663	0.0348306	0.120809	0	1.01468	0.820552	0.945771	0	1.2483	0.0524795	0.170503		4893	NRAS proto-oncogene, GTPase	Cytokine and Chemokine Signaling; Autophagy; Metabolic Stress; PI3K-Akt; MAPK	hsa04010; hsa04012; hsa04014; hsa04015; hsa04062; hsa04068; hsa04071; hsa04072; hsa04151; hsa04211; hsa04213; hsa04360; hsa04370; hsa04530; hsa04540; hsa04550; hsa04650; hsa04660; hsa04662; hsa04664; hsa04720; hsa04722; hsa04725; hsa04726; hsa04810; hsa04910; hsa04912; hsa04915; hsa04916; hsa04917; hsa04919; hsa04921; hsa04933; hsa05034; hsa05160; hsa05161; hsa05166; hsa05200; hsa05203; hsa05205;…	GO:0000165, GO:0001938, GO:0002223, GO:0007265, GO:0043312, GO:0000139, GO:0005794, GO:0005886, GO:0016020, GO:0070062, GO:0070821, GO:0003924, GO:0005515, GO:0005525, GO:0044877	MAPK cascade, positive regulation of endothelial cell proliferation, stimulatory C-type lectin receptor signaling pathway, Ras protein signal transduction, neutrophil degranulation, Golgi membrane, Golgi apparatus, plasma membrane, membrane, extracellular exosome, tertiary granule membrane, GTPase activity, protein binding, GTP binding, protein-containing complex binding
GNG4	0.0330257	0.0815057	0	1.25231	0.671388	0.822218	-1	-2.93268	0.00714991	0.0579519	0	1.06567	0.892496	0.933725	0	1.17514	0.607627	0.782396	+1	3.67262	0.00359043	0.110585	-1	-3.12525	0.0110236	0.0615086		2786	G protein subunit gamma 4	Cytokine and Chemokine Signaling; PI3K-Akt; MAPK	hsa04014; hsa04062; hsa04151; hsa04723; hsa04724; hsa04725; hsa04726; hsa04727; hsa04728; hsa05034; hsa05200	GO:0008277, GO:0030308, GO:0005886, GO:0070062, GO:0003924, GO:0005515	regulation of G protein-coupled receptor signaling pathway, negative regulation of cell growth, plasma membrane, extracellular exosome, GTPase activity, protein binding
CTSW	0.0341407	0.0838141	-1	-2.39515	0.0388261	0.134063	-1	-2.7693	0.0179022	0.102871	-1	-1.73506	0.0197936	0.123911	0	-1.38044	0.705515	0.839639	0	1.15621	0.604434	0.849296	0	-1.59608	0.290899	0.498869	Cytotoxic cells	1521	cathepsin W	Antigen Presentation	hsa04142	GO:0002576, GO:0006955, GO:0005576, GO:0005783, GO:0016020, GO:0031089, GO:0008234	platelet degranulation, immune response, extracellular region, endoplasmic reticulum, membrane, platelet dense granule lumen, cysteine-type peptidase activity
KIT	0.0342191	0.0838141	+2	2.92211	0.0069292	0.0392287	0	1.8684	0.304005	0.576362	0	1.56045	0.368684	0.642277	+1	1.87261	0.0173059	0.0774742	0	1.56396	0.146655	0.488836	0	1.19735	0.631117	0.794052		3815	KIT proto-oncogene, receptor tyrosine kinase	Metabolic Stress; PI3K-Akt; MAPK	hsa04014; hsa04015; hsa04060; hsa04072; hsa04144; hsa04151; hsa04640; hsa04916; hsa05200; hsa05221; hsa05230	GO:0000165, GO:0000187, GO:0001541, GO:0002318, GO:0002320, GO:0002327, GO:0002371, GO:0002551, GO:0006357, GO:0006687, GO:0006954, GO:0007165, GO:0007283, GO:0007286, GO:0008354, GO:0008360, GO:0008542, GO:0008584, GO:0010628, GO:0010863, GO:0014068, GO:0018108, GO:0019221, GO:0019827, GO:0030032, GO:0030097, GO:0030217, GO:0030218, GO:0030318, GO:0031274, GO:0031532, GO:0032762, GO:0035019, GO:…	MAPK cascade, activation of MAPK activity, ovarian follicle development, myeloid progenitor cell differentiation, lymphoid progenitor cell differentiation, immature B cell differentiation, dendritic cell cytokine production, mast cell chemotaxis, regulation of transcription by RNA polymerase II, glycosphingolipid metabolic process, inflammatory response, signal transduction, spermatogenesis, sper…
SIRPA	0.0342876	0.0838141	0	-1.18938	0.299013	0.54174	0	1.44204	0.177605	0.423392	0	-1.27347	0.197614	0.458321	0	1.0707	0.815683	0.906314	-1	-1.71512	0.014054	0.212188	+2	1.83639	0.00446417	0.0318279		140885	signal regulatory protein alpha	Cytotoxicity; Myeloid Compartment	hsa04380	GO:0001933, GO:0007155, GO:0010468, GO:0016477, GO:0032649, GO:0032651, GO:0032675, GO:0032680, GO:0032688, GO:0032715, GO:0032720, GO:0034113, GO:0035696, GO:0043312, GO:0045019, GO:0045428, GO:0046329, GO:0050728, GO:0050765, GO:0050790, GO:0050900, GO:0070301, GO:0070373, GO:0071222, GO:0071346, GO:0071347, GO:0071349, GO:0071641, GO:0071650, GO:1900016, GO:1903720, GO:0005886, GO:0005887, GO:…	negative regulation of protein phosphorylation, cell adhesion, regulation of gene expression, cell migration, regulation of interferon-gamma production, regulation of interleukin-1 beta production, regulation of interleukin-6 production, regulation of tumor necrosis factor production, negative regulation of interferon-beta production, negative regulation of interleukin-6 production, negative regu…
FGF13	0.0344479	0.0839394	+1	2.61509	0.0143875	0.0659426	+1	2.92469	0.0128546	0.0818019	0	1.68528	0.139809	0.380399	0	1.55172	0.35093	0.564126	0	-1.11839	0.677326	0.883968	0	1.73543	0.13393	0.30267		2258	fibroblast growth factor 13	PI3K-Akt; MAPK	hsa04010; hsa04014; hsa04015; hsa04151; hsa04810; hsa05200; hsa05218	GO:0000165, GO:0001764, GO:0006814, GO:0007026, GO:0007165, GO:0007267, GO:0007399, GO:0007612, GO:0007613, GO:0010469, GO:0021766, GO:0021795, GO:0032147, GO:0045200, GO:0046785, GO:0048671, GO:0072659, GO:0098909, GO:0005576, GO:0005634, GO:0005730, GO:0005737, GO:0005829, GO:0005874, GO:0005886, GO:0014704, GO:0016328, GO:0030175, GO:0030424, GO:0030425, GO:0030426, GO:0043005, GO:0005515, GO:…	MAPK cascade, neuron migration, sodium ion transport, negative regulation of microtubule depolymerization, signal transduction, cell-cell signaling, nervous system development, learning, memory, regulation of signaling receptor activity, hippocampus development, cerebral cortex cell migration, activation of protein kinase activity, establishment of neuroblast polarity, microtubule polymerization,…
SLC7A5	0.0349782	0.0849628	0	-1.12455	0.741509	0.86248	0	-1.70076	0.126112	0.338349	-1	-1.68376	0.025391	0.140655	+1	1.49727	0.0226922	0.0914818	0	1.51239	0.0916123	0.412523	0	-1.01009	0.574059	0.758191		8140	solute carrier family 7 member 5	Metabolic Stress	hsa05230	GO:0006520, GO:0007399, GO:0015804, GO:0030154, GO:0050900, GO:1902475, GO:0005829, GO:0005886, GO:0016020, GO:0016021, GO:0016324, GO:0043231, GO:0070062, GO:0005515, GO:0015171, GO:0015175, GO:0042605	cellular amino acid metabolic process, nervous system development, neutral amino acid transport, cell differentiation, leukocyte migration, L-alpha-amino acid transmembrane transport, cytosol, plasma membrane, membrane, integral component of membrane, apical plasma membrane, intracellular membrane-bounded organelle, extracellular exosome, protein binding, amino acid transmembrane transporter acti…
TNFRSF11A	0.0360113	0.0871125	0	-1.06502	0.690505	0.828176	0	1.56731	0.0760885	0.242549	0	1.37711	0.068922	0.25033	-1	-1.46666	0.0189642	0.0829684	-1	-1.66922	0.0407468	0.295355	0	1.13812	0.519506	0.716881		8792	TNF receptor superfamily member 11a	NF-kappaB Signaling	hsa04060; hsa04064; hsa04380; hsa04917; hsa05323	GO:0001503, GO:0002250, GO:0002548, GO:0007165, GO:0007267, GO:0008284, GO:0009314, GO:0030316, GO:0032496, GO:0033209, GO:0034097, GO:0034612, GO:0043507, GO:0045780, GO:0048535, GO:0051091, GO:0051092, GO:0060086, GO:0060749, GO:0070555, GO:0071812, GO:0071847, GO:0071848, GO:0072674, GO:0005829, GO:0005886, GO:0009897, GO:0016021, GO:0004888, GO:0005031, GO:0005515, GO:0019955, GO:0038023, GO:…	ossification, adaptive immune response, monocyte chemotaxis, signal transduction, cell-cell signaling, positive regulation of cell proliferation, response to radiation, osteoclast differentiation, response to lipopolysaccharide, tumor necrosis factor-mediated signaling pathway, response to cytokine, response to tumor necrosis factor, positive regulation of JUN kinase activity, positive regulation…
MMP1	0.0361691	0.0871125	0	-3.59309	0.0868857	0.236643	0	1.03612	0.871585	0.936012	-1	-3.58433	0.00850815	0.072139	0	-1.00245	0.751716	0.874232	0	-3.72286	0.167148	0.50418	0	3.71378	0.0771394	0.21599		4312	matrix metallopeptidase 1	Matrix Remodeling and Metastasis; Myeloid Compartment	hsa03320; hsa05200; hsa05219; hsa05323	GO:0006508, GO:0016032, GO:0019221, GO:0022617, GO:0030574, GO:0032461, GO:0044267, GO:0050900, GO:0005576, GO:0031012, GO:0004175, GO:0004222, GO:0004252, GO:0008270	proteolysis, viral process, cytokine-mediated signaling pathway, extracellular matrix disassembly, collagen catabolic process, positive regulation of protein oligomerization, cellular protein metabolic process, leukocyte migration, extracellular region, extracellular matrix, endopeptidase activity, metalloendopeptidase activity, serine-type endopeptidase activity, zinc ion binding
ITGAX	0.0362026	0.0871125	+1	1.47135	0.0108299	0.0541493	0	1.09615	0.452491	0.702456	0	1.15414	0.269562	0.553501	+1	1.27485	0.0136953	0.0671678	0	1.34229	0.0994539	0.427818	0	-1.0529	0.910605	0.951379		3687	integrin subunit alpha X	Immune Cell Adhesion and Migration; Matrix Remodeling and Metastasis; Myeloid Compartment	hsa04610; hsa04810; hsa05152	GO:0007155, GO:0007229, GO:0008284, GO:0009887, GO:0010628, GO:0019221, GO:0030198, GO:0030335, GO:0031643, GO:0034113, GO:0043312, GO:0045766, GO:0050900, GO:1905956, GO:0005886, GO:0008305, GO:0009986, GO:0016020, GO:0030667, GO:0032991, GO:0070821, GO:0101003, GO:0005515, GO:0030971, GO:0038023, GO:0046872, GO:0046982	cell adhesion, integrin-mediated signaling pathway, positive regulation of cell proliferation, animal organ morphogenesis, positive regulation of gene expression, cytokine-mediated signaling pathway, extracellular matrix organization, positive regulation of cell migration, positive regulation of myelination, heterotypic cell-cell adhesion, neutrophil degranulation, positive regulation of angiogen…
MAGEA3/A6	0.036482	0.0873414	0	2.23748	0.281616	0.518767	0	-2.81201	0.0677672	0.226873	0	1.64159	0.172137	0.430666	0	1.363	1	1	+1	6.29184	0.017011	0.220107	-2	-4.61616	0.00606918	0.0399425		4102	MAGE family member A3			GO:0010955, GO:0043154, GO:1902236, GO:0005783, GO:0005515, GO:0089720	negative regulation of protein processing, negative regulation of cysteine-type endopeptidase activity involved in apoptotic process, negative regulation of endoplasmic reticulum stress-induced intrinsic apoptotic signaling pathway, endoplasmic reticulum, protein binding, caspase binding
ITGB8	0.0365246	0.0873414	+2	2.36531	0.00520064	0.0315314	0	1.85484	0.118762	0.324278	0	1.16717	0.414774	0.670958	+1	2.02653	0.039391	0.130737	0	1.27521	0.495303	0.775169	0	1.58918	0.23777	0.435912		3696	integrin subunit beta 8	Immune Cell Adhesion and Migration; Matrix Remodeling and Metastasis; PI3K-Akt	hsa04151; hsa04510; hsa04512; hsa04514; hsa04810; hsa05410; hsa05412; hsa05414	GO:0001570, GO:0001573, GO:0007155, GO:0010628, GO:0010629, GO:0030198, GO:0045766, GO:0051216, GO:0060674, GO:1901388, GO:0005886, GO:0009986, GO:0034686, GO:0070062, GO:0038023, GO:1990430	vasculogenesis, ganglioside metabolic process, cell adhesion, positive regulation of gene expression, negative regulation of gene expression, extracellular matrix organization, positive regulation of angiogenesis, cartilage development, placenta blood vessel development, regulation of transforming growth factor beta activation, plasma membrane, cell surface, integrin alphav-beta8 complex, extrace…
FBP1	0.0370007	0.088206	0	1.04159	0.690505	0.828176	0	1.18035	0.802698	0.911619	0	1.69074	0.0649441	0.240418	-2	-1.62324	0.00682651	0.0410657	0	-1.13322	0.544622	0.806459	0	-1.43241	0.0806033	0.219309		2203	fructose-bisphosphatase 1	Metabolic Stress	hsa00010; hsa00051; hsa01100; hsa01200; hsa04152; hsa04910; hsa04922	GO:0000122, GO:0006002, GO:0006094, GO:0006111, GO:0016311, GO:0030308, GO:0035690, GO:0045820, GO:0046580, GO:0051289, GO:0071286, GO:0005634, GO:0005737, GO:0005829, GO:0070062, GO:0001085, GO:0005515, GO:0016208, GO:0042132, GO:0042802, GO:0046872, GO:0048029	negative regulation of transcription by RNA polymerase II, fructose 6-phosphate metabolic process, gluconeogenesis, regulation of gluconeogenesis, dephosphorylation, negative regulation of cell growth, cellular response to drug, negative regulation of glycolytic process, negative regulation of Ras protein signal transduction, protein homotetramerization, cellular response to magnesium ion, nucleu…
CCL22	0.0373321	0.0887214	0	-1.4666	0.175144	0.374614	0	1.39035	0.434867	0.688987	0	1.3986	0.123067	0.348795	-2	-2.05119	0.00691013	0.0412465	0	-2.03908	0.059362	0.34111	0	-1.00594	0.733026	0.853659		6367	C-C motif chemokine ligand 22	Cytokine and Chemokine Signaling	hsa04060; hsa04062	GO:0006935, GO:0006955, GO:0007165, GO:0007267, GO:0009615, GO:0010469, GO:0019221, GO:0005576	chemotaxis, immune response, signal transduction, cell-cell signaling, response to virus, regulation of signaling receptor activity, cytokine-mediated signaling pathway, extracellular region
KDR	0.0375627	0.0889948	+1	1.53427	0.0411292	0.138295	0	1.34138	0.219483	0.465569	0	-1.21566	0.364297	0.639098	+1	1.86515	0.011858	0.0616938	0	1.14379	0.596193	0.840786	0	1.63067	0.100737	0.252662		3791	kinase insert domain receptor	Matrix Remodeling and Metastasis; PI3K-Akt; MAPK	hsa04014; hsa04015; hsa04060; hsa04144; hsa04151; hsa04370; hsa04510; hsa05205	GO:0001525, GO:0001570, GO:0001934, GO:0001938, GO:0002042, GO:0003158, GO:0008284, GO:0008360, GO:0010595, GO:0010629, GO:0014068, GO:0016032, GO:0016239, GO:0018108, GO:0030198, GO:0030335, GO:0035162, GO:0035584, GO:0035924, GO:0038033, GO:0038083, GO:0043066, GO:0043410, GO:0043491, GO:0043536, GO:0045766, GO:0046777, GO:0048010, GO:0050927, GO:0051770, GO:0051894, GO:0051901, GO:0070371, GO:…	angiogenesis, vasculogenesis, positive regulation of protein phosphorylation, positive regulation of endothelial cell proliferation, cell migration involved in sprouting angiogenesis, endothelium development, positive regulation of cell proliferation, regulation of cell shape, positive regulation of endothelial cell migration, negative regulation of gene expression, positive regulation of phospha…
SDHA	0.0378027	0.0892887	0	1.08732	0.431742	0.668896	0	1.04604	0.691367	0.851764	0	-1.10593	0.0593288	0.234273	+1	1.20249	0.0157738	0.0740601	0	1.03946	0.850081	0.952784	+1	1.15684	0.0474681	0.161015		6389	succinate dehydrogenase complex flavoprotein subunit A			GO:0006099, GO:0006105, GO:0007399, GO:0022904, GO:0055114, GO:0005730, GO:0005739, GO:0005743, GO:0005749, GO:0000104, GO:0005515, GO:0008177	tricarboxylic acid cycle, succinate metabolic process, nervous system development, respiratory electron transport chain, oxidation-reduction process, nucleolus, mitochondrion, mitochondrial inner membrane, mitochondrial respiratory chain complex II, succinate dehydrogenase complex (ubiquinone), succinate dehydrogenase activity, protein binding, succinate dehydrogenase (ubiquinone) activity
SELE	0.038254	0.0900782	0	-2.37046	0.0579727	0.178556	0	-1.16477	0.848491	0.928037	0	1.35254	0.385449	0.650868	-2	-3.20613	0.00359218	0.0260941	0	-2.03513	0.192002	0.528754	0	-1.57539	0.38415	0.598776		6401	selectin E	Immune Cell Adhesion and Migration	hsa04514; hsa04668; hsa04933; hsa05143; hsa05144	GO:0002092, GO:0002523, GO:0006954, GO:0007157, GO:0007159, GO:0007202, GO:0019722, GO:0030029, GO:0032496, GO:0034612, GO:0050727, GO:0050900, GO:0050901, GO:0070555, GO:0005615, GO:0005886, GO:0005887, GO:0005901, GO:0005905, GO:0030863, GO:0045121, GO:0048471, GO:0004888, GO:0005515, GO:0033691, GO:0043274, GO:0046872, GO:0070492	positive regulation of receptor internalization, leukocyte migration involved in inflammatory response, inflammatory response, heterophilic cell-cell adhesion via plasma membrane cell adhesion molecules, leukocyte cell-cell adhesion, activation of phospholipase C activity, calcium-mediated signaling, actin filament-based process, response to lipopolysaccharide, response to tumor necrosis factor, …
VEGFB	0.0389705	0.0914857	+1	1.24489	0.0288576	0.108392	0	1.2053	0.150229	0.376796	+1	1.27269	0.00587946	0.0603625	0	-1.02233	0.589934	0.769914	0	1.03285	0.939742	0.985832	0	-1.05591	0.6605	0.813736		7423	vascular endothelial growth factor B	Angiogenesis; PI3K-Akt; MAPK	hsa04014; hsa04015; hsa04060; hsa04151; hsa04510; hsa04933; hsa05200	GO:0002576, GO:0006493, GO:0010469, GO:0042493, GO:0048010, GO:0050918, GO:0051781, GO:0060048, GO:0060976, GO:0005576, GO:0016020, GO:0031093, GO:0005515, GO:0008201, GO:0042803, GO:0046982	platelet degranulation, protein O-linked glycosylation, regulation of signaling receptor activity, response to drug, vascular endothelial growth factor receptor signaling pathway, positive chemotaxis, positive regulation of cell division, cardiac muscle contraction, coronary vasculature development, extracellular region, membrane, platelet alpha granule lumen, protein binding, heparin binding, pr…
CD58	0.0397045	0.0929254	+1	1.36726	0.0211363	0.0879728	+1	1.3385	0.0465801	0.183932	0	1.05463	0.553015	0.774221	+1	1.29644	0.0462346	0.145904	0	1.02148	1	1	0	1.26917	0.0882366	0.232679		965	CD58 molecule	Immune Cell Adhesion and Migration	hsa04514; hsa05169	GO:0034113, GO:0043312, GO:0050900, GO:0071346, GO:0071356, GO:0098609, GO:2000484, GO:0005886, GO:0005887, GO:0009986, GO:0016020, GO:0030667, GO:0070062, GO:0101003, GO:0005102, GO:0005515	heterotypic cell-cell adhesion, neutrophil degranulation, leukocyte migration, cellular response to interferon-gamma, cellular response to tumor necrosis factor, cell-cell adhesion, positive regulation of interleukin-8 secretion, plasma membrane, integral component of plasma membrane, cell surface, membrane, secretory granule membrane, extracellular exosome, ficolin-1-rich granule membrane, signa…
FADD	0.0399469	0.0932095	-1	-1.21555	0.0152484	0.0682632	0	-1.15215	0.219483	0.465569	0	1.02961	0.922165	0.94802	-1	-1.25154	0.0124451	0.0638848	0	-1.05503	0.495303	0.775169	0	-1.18626	0.164823	0.348664		8772	Fas associated via death domain	Apoptosis	hsa04210; hsa04620; hsa04622; hsa04668; hsa05010; hsa05142; hsa05152; hsa05161; hsa05168; hsa05200	GO:0001822, GO:0001916, GO:0002821, GO:0006915, GO:0006919, GO:0007166, GO:0008625, GO:0016032, GO:0032729, GO:0032757, GO:0032760, GO:0033077, GO:0034138, GO:0035666, GO:0036462, GO:0042104, GO:0043029, GO:0043065, GO:0043123, GO:0043278, GO:0045087, GO:0045651, GO:0045862, GO:0045944, GO:0048148, GO:0048535, GO:0048536, GO:0048538, GO:0051607, GO:0060340, GO:0060546, GO:0070236, GO:0071260, GO:…	kidney development, positive regulation of T cell mediated cytotoxicity, positive regulation of adaptive immune response, apoptotic process, activation of cysteine-type endopeptidase activity involved in apoptotic process, cell surface receptor signaling pathway, extrinsic apoptotic signaling pathway via death domain receptors, viral process, positive regulation of interferon-gamma production, po…
FLT1	0.0406379	0.0945353	0	1.1556	0.343817	0.581844	+1	1.49979	0.031852	0.150467	0	-1.07909	0.597526	0.795732	0	1.247	0.0811413	0.221556	0	-1.29785	0.404061	0.707108	+1	1.61842	0.00829558	0.0506952		2321	fms related tyrosine kinase 1	Angiogenesis; Hypoxia; PI3K-Akt; MAPK	hsa04014; hsa04015; hsa04060; hsa04066; hsa04144; hsa04151; hsa04510; hsa05202; hsa05323	GO:0002548, GO:0010863, GO:0014068, GO:0016477, GO:0018108, GO:0030154, GO:0030335, GO:0030949, GO:0035924, GO:0036323, GO:0038084, GO:0043406, GO:0043410, GO:0043552, GO:0045766, GO:0046777, GO:0048010, GO:0048514, GO:0048598, GO:1905563, GO:0005615, GO:0005768, GO:0005886, GO:0005887, GO:0005925, GO:0015629, GO:0043235, GO:0005021, GO:0005515, GO:0005524, GO:0019838, GO:0036326, GO:0036327, GO:…	monocyte chemotaxis, positive regulation of phospholipase C activity, positive regulation of phosphatidylinositol 3-kinase signaling, cell migration, peptidyl-tyrosine phosphorylation, cell differentiation, positive regulation of cell migration, positive regulation of vascular endothelial growth factor receptor signaling pathway, cellular response to vascular endothelial growth factor stimulus, v…
CEACAM3	0.0410443	0.0951932	0	1.2589	0.511735	0.726804	0	2.63828	0.0507763	0.1926	0	-1.07083	0.879768	0.929117	0	1.34806	0.169921	0.35756	0	-2.0957	0.115652	0.444775	+2	2.82514	0.00390365	0.0291826	Neutrophils	1084	carcinoembryonic antigen related cell adhesion molecule 3			GO:0043312, GO:0050900, GO:0005886, GO:0016021, GO:0035579	neutrophil degranulation, leukocyte migration, plasma membrane, integral component of membrane, specific granule membrane
RPTOR	0.0413014	0.0955018	+1	1.34725	0.0211363	0.0879728	0	-1.13293	0.488888	0.729543	0	1.12597	0.364297	0.639098	0	1.19653	0.152306	0.337969	+1	1.52634	0.00767221	0.14769	0	-1.27564	0.105195	0.257963		57521	regulatory associated protein of MTOR complex 1	Autophagy; Metabolic Stress; PI3K-Akt	hsa04150; hsa04151; hsa04152; hsa04211; hsa04213; hsa04910; hsa05206	GO:0001558, GO:0001938, GO:0007050, GO:0008361, GO:0010800, GO:0016032, GO:0016241, GO:0030307, GO:0031669, GO:0031929, GO:0032008, GO:0032147, GO:0033138, GO:0038202, GO:0045945, GO:0071230, GO:0071233, GO:0071901, GO:0071902, GO:1900034, GO:1900087, GO:0005654, GO:0005737, GO:0005764, GO:0005765, GO:0005829, GO:0010494, GO:0030425, GO:0031931, GO:0043025, GO:0001030, GO:0001031, GO:0001032, GO:…	regulation of cell growth, positive regulation of endothelial cell proliferation, cell cycle arrest, regulation of cell size, positive regulation of peptidyl-threonine phosphorylation, viral process, regulation of macroautophagy, positive regulation of cell growth, cellular response to nutrient levels, TOR signaling, positive regulation of TOR signaling, activation of protein kinase activity, pos…
ZC3H12A	0.0417153	0.0961701	0	-1.05403	0.592704	0.769616	0	-1.11982	0.308391	0.576362	0	1.30623	0.0868459	0.287001	-1	-1.37682	0.0348306	0.120809	0	1.06241	0.362376	0.6876	-1	-1.46275	0.0249723	0.103939		80149	zinc finger CCCH-type containing 12A			GO:0000294, GO:0001525, GO:0001933, GO:0002230, GO:0002757, GO:0006915, GO:0006954, GO:0006974, GO:0007399, GO:0010468, GO:0010508, GO:0010595, GO:0010628, GO:0010629, GO:0010656, GO:0010884, GO:0010942, GO:0016579, GO:0030154, GO:0032088, GO:0032715, GO:0032720, GO:0034599, GO:0042149, GO:0042307, GO:0043031, GO:0043124, GO:0044828, GO:0045019, GO:0045600, GO:0045766, GO:0045944, GO:0050713, GO:…	nuclear-transcribed mRNA catabolic process, endonucleolytic cleavage-dependent decay, angiogenesis, negative regulation of protein phosphorylation, positive regulation of defense response to virus by host, immune response-activating signal transduction, apoptotic process, inflammatory response, cellular response to DNA damage stimulus, nervous system development, regulation of gene expression, po…
CASP1	0.0425892	0.0978915	-1	-1.37843	0.0239827	0.0977075	0	1.23386	0.417635	0.677009	0	-1.08961	0.493526	0.732207	0	-1.26507	0.0652573	0.189616	-1	-1.70079	0.00767221	0.14769	0	1.34442	0.221649	0.415255		834	caspase 1	Apoptosis	hsa04621; hsa04623; hsa05014; hsa05132; hsa05133; hsa05134; hsa05164	GO:0006508, GO:0007165, GO:0016540, GO:0019221, GO:0042981, GO:0043123, GO:0043280, GO:0050718, GO:0071222, GO:0071260, GO:0071310, GO:0071345, GO:0071346, GO:0097190, GO:1903265, GO:0005829, GO:0032991, GO:0072557, GO:0072558, GO:0072559, GO:0097169, GO:0097179, GO:0004175, GO:0004197, GO:0005515, GO:0008656, GO:0019900, GO:0042802, GO:0050700	proteolysis, signal transduction, protein autoprocessing, cytokine-mediated signaling pathway, regulation of apoptotic process, positive regulation of I-kappaB kinase/NF-kappaB signaling, positive regulation of cysteine-type endopeptidase activity involved in apoptotic process, positive regulation of interleukin-1 beta secretion, cellular response to lipopolysaccharide, cellular response to mecha…
IL18	0.0428547	0.0982087	-1	-1.56246	0.0124421	0.0595057	0	1.0098	0.802698	0.911619	0	-1.35185	0.114252	0.329491	0	-1.1558	0.166873	0.353972	-1	-1.57777	0.0301815	0.267124	0	1.36509	0.221649	0.415255		3606	interleukin 18	Costimulatory Signaling; Cytokine and Chemokine Signaling	hsa04060; hsa04621; hsa04623; hsa05132; hsa05134; hsa05143; hsa05144; hsa05152; hsa05164; hsa05321; hsa05323	GO:0000165, GO:0001525, GO:0006954, GO:0007267, GO:0008283, GO:0010469, GO:0010744, GO:0014068, GO:0019221, GO:0030101, GO:0030155, GO:0030431, GO:0031663, GO:0032148, GO:0032635, GO:0032725, GO:0032729, GO:0032740, GO:0032819, GO:0034105, GO:0035655, GO:0035744, GO:0042033, GO:0042088, GO:0042092, GO:0042094, GO:0042095, GO:0042104, GO:0042119, GO:0042231, GO:0042253, GO:0042267, GO:0042531, GO:…	MAPK cascade, angiogenesis, inflammatory response, cell-cell signaling, cell proliferation, regulation of signaling receptor activity, positive regulation of macrophage derived foam cell differentiation, positive regulation of phosphatidylinositol 3-kinase signaling, cytokine-mediated signaling pathway, natural killer cell activation, regulation of cell adhesion, sleep, lipopolysaccharide-mediate…
TGFBR1	0.0430744	0.0984194	0	-1.16699	0.0786549	0.219437	0	1.08819	0.669776	0.838582	-1	-1.27974	0.038122	0.17166	0	1.09661	0.601102	0.776592	-1	-1.2699	0.0448786	0.295355	+1	1.39259	0.0406907	0.145748		7046	transforming growth factor beta receptor 1	TGF-beta Signaling; MAPK	hsa04010; hsa04060; hsa04068; hsa04144; hsa04350; hsa04380; hsa04390; hsa04520; hsa04933; hsa05142; hsa05161; hsa05166; hsa05200; hsa05210; hsa05212; hsa05220	GO:0000186, GO:0001501, GO:0001701, GO:0001822, GO:0001824, GO:0001837, GO:0001937, GO:0001938, GO:0002088, GO:0003222, GO:0003223, GO:0006355, GO:0006468, GO:0006915, GO:0007050, GO:0007165, GO:0007179, GO:0007507, GO:0008284, GO:0008354, GO:0008584, GO:0009791, GO:0009952, GO:0010628, GO:0010717, GO:0010718, GO:0010862, GO:0016579, GO:0018105, GO:0018107, GO:0030199, GO:0030307, GO:0030335, GO:…	activation of MAPKK activity, skeletal system development, in utero embryonic development, kidney development, blastocyst development, epithelial to mesenchymal transition, negative regulation of endothelial cell proliferation, positive regulation of endothelial cell proliferation, lens development in camera-type eye, ventricular trabecula myocardium morphogenesis, ventricular compact myocardium …
MS4A4A	0.0435549	0.0992226	0	-1.07004	0.657235	0.809714	0	1.40928	0.133801	0.350431	0	-1.33026	0.130262	0.360797	0	1.24318	0.362592	0.573297	0	-1.50799	0.107804	0.441537	+2	1.87471	0.00514488	0.0353711	Macrophages	51338	membrane spanning 4-domains A4A			GO:0016021, GO:0005515	integral component of membrane, protein binding
TYMP	0.0449419	0.10208	-1	-1.43861	0.0411292	0.138295	0	-1.01589	0.96484	0.986623	-1	-1.39925	0.0104084	0.0817805	0	-1.02812	0.828192	0.909712	0	-1.4161	0.126104	0.462381	0	1.37737	0.184726	0.374314		1890	thymidine phosphorylase	Angiogenesis	hsa00240; hsa01100; hsa05219	GO:0000002, GO:0001525, GO:0006206, GO:0006213, GO:0006935, GO:0010469, GO:0030154, GO:0031641, GO:0043097, GO:0046135, GO:0051969, GO:1905333, GO:0005829, GO:0004645, GO:0008083, GO:0009032, GO:0016154, GO:0042803	mitochondrial genome maintenance, angiogenesis, pyrimidine nucleobase metabolic process, pyrimidine nucleoside metabolic process, chemotaxis, regulation of signaling receptor activity, cell differentiation, regulation of myelination, pyrimidine nucleoside salvage, pyrimidine nucleoside catabolic process, regulation of transmission of nerve impulse, regulation of gastric motility, cytosol, phospho…
CD7	0.0453646	0.102737	0	-1.3547	0.110818	0.277708	-1	-2.00389	0.0114719	0.07615	-1	-1.33702	0.0345217	0.163078	0	-1.01322	1	1	0	1.47921	0.323414	0.650205	0	-1.49877	0.191731	0.383462		924	CD7 molecule	Lymphoid Compartment	hsa04640	GO:0002250, GO:0006955, GO:0007169, GO:0042110, GO:0005886, GO:0016020, GO:0016021, GO:0038023	adaptive immune response, immune response, transmembrane receptor protein tyrosine kinase signaling pathway, T cell activation, plasma membrane, membrane, integral component of membrane, signaling receptor activity
TTC30A	0.0462671	0.104176	0	1.15015	0.561545	0.753291	+1	1.63295	0.007866	0.0605682	0	1.09074	0.211726	0.480911	0	1.05447	0.425353	0.635965	-1	-1.41976	0.00224081	0.0958568	0	1.4971	0.191731	0.383462		92104	tetratricopeptide repeat domain 30A
VEGFC	0.0463446	0.104176	0	-1.26502	0.864564	0.937625	0	-1.14365	0.802698	0.911619	-1	-1.7232	0.0272189	0.146564	0	1.36219	0.0500082	0.155267	0	-1.10612	0.762266	0.924322	+1	1.50676	0.0406907	0.145748		7424	vascular endothelial growth factor C	Angiogenesis; PI3K-Akt; MAPK	hsa04014; hsa04015; hsa04060; hsa04151; hsa04510; hsa04668; hsa04933; hsa05200	GO:0002052, GO:0002576, GO:0006929, GO:0007165, GO:0008284, GO:0009887, GO:0010469, GO:0016331, GO:0030947, GO:0031954, GO:0042493, GO:0043536, GO:0045776, GO:0048010, GO:0050714, GO:0050918, GO:0050930, GO:0051781, GO:0060754, GO:1901492, GO:1990830, GO:0005576, GO:0016020, GO:0031093, GO:0005515, GO:0042056, GO:0043185	positive regulation of neuroblast proliferation, platelet degranulation, substrate-dependent cell migration, signal transduction, positive regulation of cell proliferation, animal organ morphogenesis, regulation of signaling receptor activity, morphogenesis of embryonic epithelium, regulation of vascular endothelial growth factor receptor signaling pathway, positive regulation of protein autophos…
BAX	0.0464057	0.104176	0	-1.27836	0.0544035	0.169598	-1	-1.35322	0.007866	0.0605682	-1	-1.21869	0.038122	0.17166	0	-1.04896	0.778442	0.889318	0	1.05856	0.471542	0.753293	0	-1.11039	0.430745	0.640296		581	BCL2 associated X, apoptosis regulator	Apoptosis	hsa04071; hsa04115; hsa04141; hsa04210; hsa04211; hsa04722; hsa04932; hsa04933; hsa05014; hsa05016; hsa05020; hsa05152; hsa05161; hsa05166; hsa05200; hsa05203; hsa05210	GO:0001541, GO:0001764, GO:0001777, GO:0001782, GO:0001783, GO:0001822, GO:0001836, GO:0001844, GO:0001974, GO:0002262, GO:0002352, GO:0002358, GO:0002904, GO:0006367, GO:0006687, GO:0006808, GO:0006915, GO:0006919, GO:0006977, GO:0007281, GO:0008053, GO:0008625, GO:0008635, GO:0008637, GO:0009566, GO:0009636, GO:0009651, GO:0010248, GO:0010332, GO:0010917, GO:0016032, GO:0021854, GO:0021987, GO:…	ovarian follicle development, neuron migration, T cell homeostatic proliferation, B cell homeostasis, B cell apoptotic process, kidney development, release of cytochrome c from mitochondria, protein insertion into mitochondrial membrane involved in apoptotic signaling pathway, blood vessel remodeling, myeloid cell homeostasis, B cell negative selection, B cell homeostatic proliferation, positive …
ITGB3	0.0470603	0.105338	-1	-2.18024	0.0271475	0.104678	0	-1.22378	0.871585	0.936012	-1	-1.89084	0.032284	0.15935	0	-1.15305	0.681748	0.829299	0	-1.78156	0.116681	0.444775	0	1.54508	0.0843519	0.22631		3690	integrin subunit beta 3	Immune Cell Adhesion and Migration; Matrix Remodeling and Metastasis; PI3K-Akt	hsa04015; hsa04145; hsa04151; hsa04380; hsa04510; hsa04512; hsa04611; hsa04640; hsa04810; hsa04919; hsa05205; hsa05206; hsa05410; hsa05412; hsa05414	GO:0001934, GO:0001938, GO:0002576, GO:0007155, GO:0007160, GO:0007229, GO:0007596, GO:0010595, GO:0010745, GO:0010888, GO:0014909, GO:0030168, GO:0030198, GO:0030949, GO:0031589, GO:0032147, GO:0032369, GO:0033627, GO:0034113, GO:0034446, GO:0035295, GO:0038027, GO:0042060, GO:0043277, GO:0045124, GO:0045715, GO:0046718, GO:0048010, GO:0048333, GO:0050731, GO:0050748, GO:0050900, GO:0050919, GO:…	positive regulation of protein phosphorylation, positive regulation of endothelial cell proliferation, platelet degranulation, cell adhesion, cell-matrix adhesion, integrin-mediated signaling pathway, blood coagulation, positive regulation of endothelial cell migration, negative regulation of macrophage derived foam cell differentiation, negative regulation of lipid storage, smooth muscle cell mi…
RAD51	0.0473991	0.105789	-1	-2.25498	0.0243156	0.0985423	-1	-1.85815	0.0427678	0.177173	0	-1.02572	0.175622	0.430666	0	-2.19843	0.0782988	0.217654	0	-1.21356	0.862904	0.959573	0	-1.81155	0.246127	0.443835		5888	RAD51 recombinase	DNA Damage Repair; Cell Proliferation	hsa03440; hsa03460; hsa05200; hsa05212	GO:0000722, GO:0000724, GO:0000730, GO:0006268, GO:0006281, GO:0006310, GO:0006974, GO:0010569, GO:0010833, GO:0031297, GO:0036297, GO:0051106, GO:0051260, GO:0051321, GO:0070317, GO:0071479, GO:0072757, GO:1990426, GO:0000228, GO:0000784, GO:0000785, GO:0000790, GO:0000793, GO:0000794, GO:0000800, GO:0005634, GO:0005654, GO:0005730, GO:0005737, GO:0005739, GO:0005759, GO:0005815, GO:0005829, GO:…	telomere maintenance via recombination, double-strand break repair via homologous recombination, DNA recombinase assembly, DNA unwinding involved in DNA replication, DNA repair, DNA recombination, cellular response to DNA damage stimulus, regulation of double-strand break repair via homologous recombination, telomere maintenance via telomere lengthening, replication fork processing, interstrand c…
IRF1	0.047709	0.106173	-1	-1.33234	0.0460751	0.149067	0	-1.24477	0.267802	0.532837	-1	-1.41202	0.00540156	0.0577667	0	1.0598	0.705515	0.839639	0	-1.07035	0.791267	0.937347	0	1.13436	0.467692	0.673127		3659	interferon regulatory factor 1	Interferon Signaling; Cytotoxicity	hsa04917; hsa05133; hsa05160	GO:0002819, GO:0006366, GO:0006915, GO:0007050, GO:0007596, GO:0008285, GO:0032481, GO:0032728, GO:0034124, GO:0035458, GO:0043374, GO:0045084, GO:0045088, GO:0045590, GO:0045892, GO:0045893, GO:0045944, GO:0051607, GO:0051726, GO:0060333, GO:0060337, GO:0071260, GO:2000564, GO:0000790, GO:0005634, GO:0005654, GO:0005737, GO:0005829, GO:0000978, GO:0000981, GO:0001228, GO:0003677, GO:0005515	regulation of adaptive immune response, transcription by RNA polymerase II, apoptotic process, cell cycle arrest, blood coagulation, negative regulation of cell proliferation, positive regulation of type I interferon production, positive regulation of interferon-beta production, regulation of MyD88-dependent toll-like receptor signaling pathway, cellular response to interferon-beta, CD8-positive,…
HLA-DPB1	0.0483504	0.107291	0	1.23173	0.501659	0.723366	+1	2.03311	0.00713581	0.0579519	0	1.19912	0.311476	0.595128	0	1.0272	0.853337	0.928064	-1	-1.65061	0.0197239	0.220107	+1	1.6955	0.0386172	0.141596		3115	major histocompatibility complex, class II, DP beta 1	Antigen Presentation; Costimulatory Signaling; Immune Cell Adhesion and Migration; Interferon Signaling	hsa04145; hsa04514; hsa04612; hsa04672; hsa04940; hsa05140; hsa05145; hsa05150; hsa05152; hsa05164; hsa05166; hsa05168; hsa05169; hsa05310; hsa05320; hsa05321; hsa05322; hsa05323; hsa05330; hsa05332; hsa05416	GO:0019886, GO:0032729, GO:0042102, GO:0050852, GO:0050870, GO:0060333, GO:0000139, GO:0005765, GO:0005886, GO:0009986, GO:0010008, GO:0012507, GO:0016020, GO:0030658, GO:0030666, GO:0030669, GO:0032588, GO:0042613, GO:0071556, GO:0042605	antigen processing and presentation of exogenous peptide antigen via MHC class II, positive regulation of interferon-gamma production, positive regulation of T cell proliferation, T cell receptor signaling pathway, positive regulation of T cell activation, interferon-gamma-mediated signaling pathway, Golgi membrane, lysosomal membrane, plasma membrane, cell surface, endosome membrane, ER to Golgi…
CCL4	0.0503491	0.111405	-1	-1.69968	0.0366312	0.129982	0	-1.92311	0.0527955	0.195586	-1	-1.57628	0.0184038	0.120092	0	-1.07829	0.454047	0.660901	0	1.13145	0.909717	0.967516	0	-1.22003	0.532896	0.724964		6351	C-C motif chemokine ligand 4	Antigen Presentation; Cytokine and Chemokine Signaling; Myeloid Compartment	hsa04060; hsa04062; hsa04064; hsa04620; hsa04623; hsa05132	GO:0006955, GO:0007155, GO:0007163, GO:0007165, GO:0007186, GO:0007267, GO:0009615, GO:0009636, GO:0010469, GO:0019221, GO:0043922, GO:0050850, GO:0051928, GO:2000503, GO:0005576, GO:0005125, GO:0005515, GO:0031726, GO:0031730, GO:0042802	immune response, cell adhesion, establishment or maintenance of cell polarity, signal transduction, G protein-coupled receptor signaling pathway, cell-cell signaling, response to virus, response to toxic substance, regulation of signaling receptor activity, cytokine-mediated signaling pathway, negative regulation by host of viral transcription, positive regulation of calcium-mediated signaling, p…
TNFRSF17	0.0507637	0.112	0	1.52072	0.881258	0.946396	0	-2.07179	0.0762298	0.242549	0	-1.755	0.09422	0.296856	+1	2.66886	0.0401482	0.132679	+1	3.15061	0.0197239	0.220107	0	-1.18051	0.508194	0.708894	B-cells	608	TNF receptor superfamily member 17	NF-kappaB Signaling	hsa04060; hsa04672	GO:0002250, GO:0002260, GO:0007165, GO:0007275, GO:0033209, GO:0005886, GO:0012505, GO:0016021, GO:0038023	adaptive immune response, lymphocyte homeostasis, signal transduction, multicellular organism development, tumor necrosis factor-mediated signaling pathway, plasma membrane, endomembrane system, integral component of membrane, signaling receptor activity
FPR1	0.0509091	0.112	0	-1.00123	0.741509	0.86248	0	-1.09283	0.802698	0.911619	-1	-1.39085	0.0164769	0.114299	0	1.38914	0.0811413	0.221556	0	1.09149	0.850081	0.952784	0	1.2727	0.057913	0.181272	Neutrophils	2357	formyl peptide receptor 1	Myeloid Compartment	hsa04015; hsa04080; hsa05150	GO:0000187, GO:0006935, GO:0007165, GO:0007186, GO:0007188, GO:0007200, GO:0007263, GO:0019221, GO:0043312, GO:0005737, GO:0005886, GO:0016021, GO:0030667, GO:0035577, GO:0101003, GO:0001664, GO:0004982, GO:0005124, GO:0005515, GO:0050786	activation of MAPK activity, chemotaxis, signal transduction, G protein-coupled receptor signaling pathway, adenylate cyclase-modulating G protein-coupled receptor signaling pathway, phospholipase C-activating G protein-coupled receptor signaling pathway, nitric oxide mediated signal transduction, cytokine-mediated signaling pathway, neutrophil degranulation, cytoplasm, plasma membrane, integral …
CXCL13	0.0526026	0.115302	0	-1.20608	0.516314	0.726804	0	-2.07212	0.384371	0.649048	-1	-2.81976	0.00573707	0.0603625	0	2.33795	0.0963537	0.248788	0	1.71806	0.51967	0.790802	0	1.36081	0.541937	0.73341		10563	C-X-C motif chemokine ligand 13	Cytokine and Chemokine Signaling; Lymphoid Compartment	hsa04060; hsa04062	GO:0002467, GO:0002518, GO:0002544, GO:0002920, GO:0006955, GO:0007166, GO:0007186, GO:0007204, GO:0007267, GO:0010469, GO:0010820, GO:0033625, GO:0033634, GO:0035754, GO:0035768, GO:0042742, GO:0045765, GO:0090630, GO:2000545, GO:0005576, GO:0005623, GO:0008009, GO:0008201, GO:0017134, GO:0031724, GO:0031735, GO:0046982, GO:0048018, GO:0048248	germinal center formation, lymphocyte chemotaxis across high endothelial venule, chronic inflammatory response, regulation of humoral immune response, immune response, cell surface receptor signaling pathway, G protein-coupled receptor signaling pathway, positive regulation of cytosolic calcium ion concentration, cell-cell signaling, regulation of signaling receptor activity, positive regulation …
MAGEA1	0.0527097	0.115302	0	1.80875	0.0907246	0.244331	0	-1.51831	0.286813	0.55489	0	1.57521	0.155424	0.41142	0	1.14826	0.837997	0.91826	+1	2.74625	0.017466	0.220107	-1	-2.39165	0.0295787	0.116798		4100	MAGE family member A1			GO:0000122, GO:0045746, GO:0005634, GO:0005737, GO:0005886, GO:0005515, GO:0042826	negative regulation of transcription by RNA polymerase II, negative regulation of Notch signaling pathway, nucleus, cytoplasm, plasma membrane, protein binding, histone deacetylase binding
MICA	0.0530875	0.1158	0	1.32577	0.0913862	0.244331	0	-1.08082	0.586181	0.807616	0	1.19384	0.0730948	0.255832	0	1.11051	0.815683	0.906314	+1	1.43291	0.0301815	0.267124	-1	-1.29032	0.0347317	0.131741		100507436	MHC class I polypeptide-related sequence A		hsa04650	GO:0001913, GO:0002418, GO:0006974, GO:0009408, GO:0016032, GO:0019835, GO:0032815, GO:0042267, GO:0042742, GO:0045953, GO:0046629, GO:0050776, GO:0051607, GO:0005615, GO:0005737, GO:0005886, GO:0005887, GO:0009986, GO:0005515, GO:0046703	T cell mediated cytotoxicity, immune response to tumor cell, cellular response to DNA damage stimulus, response to heat, viral process, cytolysis, negative regulation of natural killer cell activation, natural killer cell mediated cytotoxicity, defense response to bacterium, negative regulation of natural killer cell mediated cytotoxicity, gamma-delta T cell activation, regulation of immune respo…
TNFAIP3	0.0533764	0.116101	0	1.21131	0.332241	0.571039	0	1.16159	0.434867	0.688987	0	-1.2278	0.130262	0.360797	+1	1.48725	0.0165246	0.0748467	0	1.04281	0.622762	0.862459	0	1.4262	0.0637926	0.192478		7128	TNF alpha induced protein 3		hsa04064; hsa04621; hsa04668; hsa05162; hsa05169	GO:0001922, GO:0002237, GO:0002634, GO:0002677, GO:0006915, GO:0006954, GO:0010803, GO:0016579, GO:0031397, GO:0032088, GO:0032480, GO:0032495, GO:0032703, GO:0032715, GO:0032720, GO:0034136, GO:0034140, GO:0034144, GO:0034148, GO:0035871, GO:0043124, GO:0045732, GO:0045736, GO:0045779, GO:0045824, GO:0048662, GO:0050691, GO:0050713, GO:0050728, GO:0050869, GO:0051259, GO:0061043, GO:0070301, GO:…	B-1 B cell homeostasis, response to molecule of bacterial origin, regulation of germinal center formation, negative regulation of chronic inflammatory response, apoptotic process, inflammatory response, regulation of tumor necrosis factor-mediated signaling pathway, protein deubiquitination, negative regulation of protein ubiquitination, negative regulation of NF-kappaB transcription factor activ…
RICTOR	0.0540014	0.116681	-2	-1.3081	0.00520064	0.0315314	0	-1.05103	0.691367	0.851764	0	-1.08757	0.341384	0.633411	0	-1.20277	0.0566334	0.16968	0	-1.24459	0.0649491	0.352189	0	1.03477	0.764363	0.868697		253260	RPTOR independent companion of MTOR complex 2	Costimulatory Signaling; Metabolic Stress	hsa04150	GO:0001938, GO:0009792, GO:0010468, GO:0016032, GO:0018105, GO:0030838, GO:0031532, GO:0031929, GO:0032008, GO:0032148, GO:0032956, GO:0033135, GO:0043087, GO:0050727, GO:0050731, GO:0051896, GO:2000114, GO:0005829, GO:0031932, GO:0005515, GO:0019901, GO:0043022	positive regulation of endothelial cell proliferation, embryo development ending in birth or egg hatching, regulation of gene expression, viral process, peptidyl-serine phosphorylation, positive regulation of actin filament polymerization, actin cytoskeleton reorganization, TOR signaling, positive regulation of TOR signaling, activation of protein kinase B activity, regulation of actin cytoskelet…
HDAC5	0.054049	0.116681	+1	1.32126	0.0411292	0.138295	0	-1.04868	0.648448	0.828035	0	1.11731	0.231638	0.499611	0	1.18254	0.0540314	0.164443	+1	1.38558	0.0272114	0.255522	0	-1.1717	0.213881	0.411721		10014	histone deacetylase 5	Epigenetic Regulation; Notch Signaling	hsa05034; hsa05169; hsa05203	GO:0000122, GO:0006325, GO:0006338, GO:0006342, GO:0006476, GO:0006954, GO:0010830, GO:0010832, GO:0014823, GO:0016575, GO:0030182, GO:0030183, GO:0032869, GO:0040029, GO:0042113, GO:0042220, GO:0043393, GO:0045892, GO:0045944, GO:0051091, GO:0070932, GO:0071222, GO:0090051, GO:0000118, GO:0005634, GO:0005654, GO:0005737, GO:0005794, GO:0005829, GO:0016607, GO:0000978, GO:0001085, GO:0003682, GO:…	negative regulation of transcription by RNA polymerase II, chromatin organization, chromatin remodeling, chromatin silencing, protein deacetylation, inflammatory response, regulation of myotube differentiation, negative regulation of myotube differentiation, response to activity, histone deacetylation, neuron differentiation, B cell differentiation, cellular response to insulin stimulus, regulati…
IL2RB	0.0540976	0.116681	0	-1.39185	0.230201	0.443137	0	-1.48206	0.0986619	0.283469	-1	-1.55135	0.00884244	0.0733368	0	1.1146	0.202856	0.40154	0	1.06482	0.596193	0.840786	0	1.04675	0.71752	0.853659		3560	interleukin 2 receptor subunit beta	Costimulatory Signaling; Cytokine and Chemokine Signaling; JAK-STAT Signaling; PI3K-Akt	hsa04060; hsa04144; hsa04151; hsa04630; hsa05162; hsa05166; hsa05202	GO:0000165, GO:0007165, GO:0016032, GO:0019221, GO:0035723, GO:0038110, GO:0043066, GO:0050766, GO:0065003, GO:0005768, GO:0005829, GO:0005886, GO:0005887, GO:0005893, GO:0009897, GO:0009986, GO:0016020, GO:0004911, GO:0005515, GO:0019976, GO:0042010	MAPK cascade, signal transduction, viral process, cytokine-mediated signaling pathway, interleukin-15-mediated signaling pathway, interleukin-2-mediated signaling pathway, negative regulation of apoptotic process, positive regulation of phagocytosis, protein-containing complex assembly, endosome, cytosol, plasma membrane, integral component of plasma membrane, interleukin-2 receptor complex, exte…
EIF5AL1	0.0547117	0.117676	0	-1.24944	0.192629	0.399797	0	-1.30608	0.307718	0.576362	0	1.40283	0.255315	0.534218	-1	-1.75274	0.0272862	0.101992	0	1.04534	0.854917	0.956811	0	-1.83221	0.0679135	0.201905		143244	eukaryotic translation initiation factor 5A like 1			GO:0006452, GO:0015031, GO:0045901, GO:0045905, GO:0051028, GO:0005643, GO:0005789, GO:0003746, GO:0043022	translational frameshifting, protein transport, positive regulation of translational elongation, positive regulation of translational termination, mRNA transport, nuclear pore, endoplasmic reticulum membrane, translation elongation factor activity, ribosome binding
HLA-DMA	0.0550737	0.117882	0	1.38746	0.133297	0.312923	+1	1.69578	0.0212207	0.117554	+1	1.55786	0.0184038	0.120092	0	-1.12282	0.514524	0.71256	0	-1.22222	0.323414	0.650205	0	1.08854	0.720785	0.853659		3108	major histocompatibility complex, class II, DM alpha	Antigen Presentation; Immune Cell Adhesion and Migration	hsa04145; hsa04514; hsa04612; hsa04672; hsa04940; hsa05140; hsa05145; hsa05150; hsa05152; hsa05164; hsa05166; hsa05168; hsa05310; hsa05320; hsa05321; hsa05322; hsa05323; hsa05330; hsa05332; hsa05416	GO:0002503, GO:0006955, GO:0019886, GO:0005765, GO:0009986, GO:0016020, GO:0016021, GO:0031902, GO:0042613, GO:0043231, GO:0005515, GO:0023026	peptide antigen assembly with MHC class II protein complex, immune response, antigen processing and presentation of exogenous peptide antigen via MHC class II, lysosomal membrane, cell surface, membrane, integral component of membrane, late endosome membrane, MHC class II protein complex, intracellular membrane-bounded organelle, protein binding, MHC class II protein complex binding
FGFR1	0.0551138	0.117882	0	-1.18606	0.309839	0.55354	0	-1.39864	0.158982	0.389861	0	1.11896	0.588496	0.792206	-1	-1.32716	0.0189642	0.0829684	0	1.17923	0.471542	0.753293	-1	-1.56503	0.0249723	0.103939		2260	fibroblast growth factor receptor 1	Angiogenesis; Metabolic Stress; PI3K-Akt; MAPK	hsa04010; hsa04014; hsa04015; hsa04151; hsa04520; hsa04550; hsa04810; hsa05200; hsa05205; hsa05215; hsa05218; hsa05230	GO:0000122, GO:0000165, GO:0001501, GO:0001525, GO:0001657, GO:0001701, GO:0001759, GO:0001764, GO:0002053, GO:0002062, GO:0006468, GO:0007605, GO:0008284, GO:0008543, GO:0010518, GO:0010863, GO:0010966, GO:0010976, GO:0014068, GO:0016477, GO:0018108, GO:0021847, GO:0030326, GO:0030901, GO:0035607, GO:0042472, GO:0042473, GO:0042474, GO:0043009, GO:0043406, GO:0043410, GO:0043536, GO:0045595, GO:…	negative regulation of transcription by RNA polymerase II, MAPK cascade, skeletal system development, angiogenesis, ureteric bud development, in utero embryonic development, organ induction, neuron migration, positive regulation of mesenchymal cell proliferation, chondrocyte differentiation, protein phosphorylation, sensory perception of sound, positive regulation of cell proliferation, fibroblas…
CCL5	0.056155	0.119777	0	-1.5043	0.110818	0.277708	-1	-2.02266	0.0137547	0.0861069	-1	-1.49474	0.0434066	0.188831	0	-1.00639	0.942339	0.973961	0	1.34458	0.323414	0.650205	0	-1.35318	0.221649	0.415255		6352	C-C motif chemokine ligand 5	Cytokine and Chemokine Signaling; Myeloid Compartment	hsa04060; hsa04062; hsa04620; hsa04621; hsa04623; hsa04668; hsa05020; hsa05120; hsa05142; hsa05164; hsa05168; hsa05323	GO:0000165, GO:0002407, GO:0002548, GO:0002676, GO:0006816, GO:0006874, GO:0006887, GO:0006935, GO:0006954, GO:0007159, GO:0007186, GO:0007267, GO:0009615, GO:0009636, GO:0010469, GO:0010536, GO:0010759, GO:0010820, GO:0014068, GO:0014911, GO:0019221, GO:0030335, GO:0031328, GO:0031584, GO:0031663, GO:0033634, GO:0034112, GO:0042102, GO:0042119, GO:0042327, GO:0042531, GO:0043491, GO:0043922, GO:…	MAPK cascade, dendritic cell chemotaxis, monocyte chemotaxis, regulation of chronic inflammatory response, calcium ion transport, cellular calcium ion homeostasis, exocytosis, chemotaxis, inflammatory response, leukocyte cell-cell adhesion, G protein-coupled receptor signaling pathway, cell-cell signaling, response to virus, response to toxic substance, regulation of signaling receptor activity, …
PLOD2	0.058801	0.125074	0	-1.20553	0.592704	0.769616	0	1.52175	0.0664508	0.223437	0	-1.22107	0.293021	0.580016	0	1.01289	0.729567	0.857659	-1	-1.83452	0.0369319	0.287248	+1	1.85816	0.00886067	0.0533025		5352	procollagen-lysine,2-oxoglutarate 5-dioxygenase 2	Matrix Remodeling and Metastasis		GO:0001666, GO:0006464, GO:0017185, GO:0046947, GO:0055114, GO:0005783, GO:0005789, GO:0030867, GO:0070062, GO:0005506, GO:0008475, GO:0031418	response to hypoxia, cellular protein modification process, peptidyl-lysine hydroxylation, hydroxylysine biosynthetic process, oxidation-reduction process, endoplasmic reticulum, endoplasmic reticulum membrane, rough endoplasmic reticulum membrane, extracellular exosome, iron ion binding, procollagen-lysine 5-dioxygenase activity, L-ascorbic acid binding
JAG1	0.0594439	0.126093	-1	-1.58487	0.0100941	0.0511344	0	-1.36784	0.168105	0.404504	-1	-1.37043	0.0345217	0.163078	0	-1.15648	0.454047	0.660901	0	-1.15867	0.425906	0.722352	0	1.00189	0.878312	0.940612		182	jagged canonical Notch ligand 1	Angiogenesis; Notch Signaling	hsa04330; hsa04668	GO:0001525, GO:0001709, GO:0001953, GO:0001974, GO:0002011, GO:0002456, GO:0003180, GO:0003184, GO:0003215, GO:0007219, GO:0007399, GO:0010469, GO:0022408, GO:0030097, GO:0030216, GO:0030336, GO:0032495, GO:0035909, GO:0042127, GO:0042491, GO:0045445, GO:0045446, GO:0045599, GO:0045602, GO:0045639, GO:0045665, GO:0045669, GO:0045747, GO:0045944, GO:0060411, GO:0061073, GO:0061156, GO:0061309, GO:…	angiogenesis, cell fate determination, negative regulation of cell-matrix adhesion, blood vessel remodeling, morphogenesis of an epithelial sheet, T cell mediated immunity, aortic valve morphogenesis, pulmonary valve morphogenesis, cardiac right ventricle morphogenesis, Notch signaling pathway, nervous system development, regulation of signaling receptor activity, negative regulation of cell-cell…
IL1R2	0.0598404	0.126586	0	-1.89329	0.0890239	0.241368	-1	-2.15948	0.0250442	0.126868	-1	-1.86352	0.0224042	0.131689	0	-1.01597	0.697027	0.839639	0	1.14059	0.425906	0.722352	0	-1.15881	0.588098	0.767518		7850	interleukin 1 receptor type 2	Cytokine and Chemokine Signaling; MAPK	hsa04010; hsa04060; hsa04640; hsa05146; hsa05166; hsa05202	GO:0006955, GO:0010955, GO:0019221, GO:0050712, GO:0070498, GO:1900016, GO:2000660, GO:0005576, GO:0005737, GO:0005886, GO:0016021, GO:0004908, GO:0004910, GO:0005515, GO:0019966	immune response, negative regulation of protein processing, cytokine-mediated signaling pathway, negative regulation of interleukin-1 alpha secretion, interleukin-1-mediated signaling pathway, negative regulation of cytokine production involved in inflammatory response, negative regulation of interleukin-1-mediated signaling pathway, extracellular region, cytoplasm, plasma membrane, integral comp…
MS4A6A	0.0601185	0.126825	0	-1.11758	0.60857	0.775825	0	1.19031	0.434867	0.688987	0	-1.55212	0.0611547	0.235446	0	1.38883	0.152306	0.337969	0	-1.33026	0.169588	0.50418	+1	1.84751	0.023595	0.101498		64231	membrane spanning 4-domains A6A			GO:0016021	integral component of membrane
CD79A	0.0605226	0.127195	0	1.14444	0.487223	0.714594	-1	-2.92556	0.0137547	0.0861069	0	-1.19132	0.880905	0.929117	0	1.36339	0.379914	0.592174	+1	3.34812	0.014054	0.212188	-1	-2.45573	0.040696	0.145748		973	CD79a molecule	Lymphoid Compartment	hsa04662; hsa05340	GO:0002250, GO:0030183, GO:0042100, GO:0042113, GO:0050853, GO:0051289, GO:0005771, GO:0005886, GO:0009897, GO:0016021, GO:0019815, GO:0045121, GO:0004888, GO:0005515, GO:0042803	adaptive immune response, B cell differentiation, B cell proliferation, B cell activation, B cell receptor signaling pathway, protein homotetramerization, multivesicular body, plasma membrane, external side of plasma membrane, integral component of membrane, B cell receptor complex, membrane raft, transmembrane signaling receptor activity, protein binding, protein homodimerization activity
MTOR	0.0606241	0.127195	+1	1.15849	0.0271475	0.104678	0	1.15052	0.0501077	0.191005	+1	1.13835	0.0272189	0.146564	0	1.01769	0.557008	0.745907	0	1.00693	0.677326	0.883968	0	1.01069	0.862236	0.928562		2475	mechanistic target of rapamycin kinase	Costimulatory Signaling; JAK-STAT Signaling; Autophagy; Metabolic Stress; Hypoxia; PI3K-Akt	hsa04012; hsa04066; hsa04072; hsa04150; hsa04151; hsa04152; hsa04211; hsa04213; hsa04630; hsa04910; hsa04919; hsa04920; hsa04930; hsa04931; hsa05200; hsa05205; hsa05206; hsa05214; hsa05215; hsa05221; hsa05230; hsa05231	GO:0001558, GO:0001933, GO:0001934, GO:0001938, GO:0002296, GO:0003007, GO:0003179, GO:0005979, GO:0006112, GO:0006207, GO:0006468, GO:0007050, GO:0007281, GO:0007420, GO:0007569, GO:0007584, GO:0007616, GO:0008361, GO:0008542, GO:0009267, GO:0009791, GO:0010507, GO:0010592, GO:0010628, GO:0010718, GO:0010831, GO:0014042, GO:0014736, GO:0014823, GO:0016241, GO:0016242, GO:0016310, GO:0018105, GO:…	regulation of cell growth, negative regulation of protein phosphorylation, positive regulation of protein phosphorylation, positive regulation of endothelial cell proliferation, T-helper 1 cell lineage commitment, heart morphogenesis, heart valve morphogenesis, regulation of glycogen biosynthetic process, energy reserve metabolic process, 'de novo' pyrimidine nucleobase biosynthetic process, prot…
NGFR	0.0618991	0.129517	0	-1.54034	0.188359	0.391989	-1	-2.70025	0.0195017	0.110414	0	-1.68618	0.0611547	0.235446	0	1.09468	0.745599	0.871186	0	1.75302	0.157816	0.502141	0	-1.6014	0.135219	0.30267		4804	nerve growth factor receptor	PI3K-Akt; MAPK	hsa04014; hsa04015; hsa04060; hsa04151; hsa04722; hsa05202	GO:0001678, GO:0006886, GO:0006919, GO:0007266, GO:0031293, GO:0032922, GO:0042593, GO:0043065, GO:0043066, GO:0043154, GO:0043281, GO:0048011, GO:0050771, GO:0050772, GO:0051402, GO:1900182, GO:1902895, GO:1903588, GO:1904646, GO:0005576, GO:0005654, GO:0005768, GO:0005829, GO:0005886, GO:0005887, GO:0009986, GO:0016021, GO:0001540, GO:0004888, GO:0005035, GO:0005515, GO:0005516, GO:0015026, GO:…	cellular glucose homeostasis, intracellular protein transport, activation of cysteine-type endopeptidase activity involved in apoptotic process, Rho protein signal transduction, membrane protein intracellular domain proteolysis, circadian regulation of gene expression, glucose homeostasis, positive regulation of apoptotic process, negative regulation of apoptotic process, negative regulation of c…
NFKB2	0.0621316	0.129651	0	-1.04432	0.918491	0.964855	0	-1.29069	0.118762	0.324278	-1	-1.28522	0.049287	0.208522	+1	1.23068	0.0462346	0.145904	+1	1.23592	0.0493459	0.311445	0	-1.00426	0.910605	0.951379		4791	nuclear factor kappa B subunit 2	NF-kappaB Signaling; MAPK	hsa04010; hsa04064; hsa04380; hsa05134; hsa05166; hsa05169; hsa05200; hsa05203	GO:0002268, GO:0002467, GO:0006355, GO:0007568, GO:0030198, GO:0032481, GO:0032496, GO:0034097, GO:0038061, GO:0045944, GO:0048511, GO:0048536, GO:0051092, GO:0005634, GO:0005654, GO:0005737, GO:0005829, GO:0033257, GO:0000978, GO:0000981, GO:0001228, GO:0003700, GO:0003713, GO:0005515	follicular dendritic cell differentiation, germinal center formation, regulation of transcription, DNA-templated, aging, extracellular matrix organization, positive regulation of type I interferon production, response to lipopolysaccharide, response to cytokine, NIK/NF-kappaB signaling, positive regulation of transcription by RNA polymerase II, rhythmic process, spleen development, positive regul…
KIR2DL3	0.0625481	0.130168	0	-1.01635	0.917037	0.964855	0	-1.39586	0.27392	0.542207	0	1.90443	0.0840112	0.283861	0	-1.93557	0.139394	0.321357	0	1.37341	0.384281	0.706197	-1	-2.65833	0.0164064	0.0799228	NK CD56dim cells	3802	killer cell immunoglobulin like receptor, two Ig domains and long cytoplasmic tail 1	Antigen Presentation; Cytotoxicity; Lymphoid Compartment	hsa04612; hsa04650; hsa05332	GO:0002769, GO:0006955, GO:0050776, GO:0005886, GO:0005887, GO:0005515, GO:0038023	natural killer cell inhibitory signaling pathway, immune response, regulation of immune response, plasma membrane, integral component of plasma membrane, protein binding, signaling receptor activity
HEY1	0.0628488	0.130276	0	1.10961	0.60857	0.775825	0	1.52396	0.267802	0.532837	0	-1.14872	0.111241	0.326931	0	1.27463	0.329433	0.545512	0	-1.37342	0.157816	0.502141	+1	1.7506	0.00886067	0.0533025		23462	hes related family bHLH transcription factor with YRPW motif 1	Angiogenesis; Notch Signaling		GO:0000122, GO:0001525, GO:0003184, GO:0003190, GO:0003203, GO:0003208, GO:0007219, GO:0010628, GO:0035912, GO:0036304, GO:0045746, GO:0045892, GO:0045893, GO:0045944, GO:0060317, GO:0060347, GO:0060411, GO:0060412, GO:0060716, GO:0060842, GO:0061314, GO:0070168, GO:2000678, GO:2000820, GO:2001212, GO:0005634, GO:0005654, GO:0005737, GO:0000981, GO:0001227, GO:0003700, GO:0005515, GO:0008134, GO:…	negative regulation of transcription by RNA polymerase II, angiogenesis, pulmonary valve morphogenesis, atrioventricular valve formation, endocardial cushion morphogenesis, cardiac ventricle morphogenesis, Notch signaling pathway, positive regulation of gene expression, dorsal aorta morphogenesis, umbilical cord morphogenesis, negative regulation of Notch signaling pathway, negative regulation of…
TYMS	0.0629614	0.130276	0	1.50905	0.121661	0.292746	0	1.39639	0.158982	0.389861	0	-1.10326	0.615768	0.798218	+1	1.66487	0.039391	0.130737	0	1.08068	0.762266	0.924322	+1	1.54058	0.0295162	0.116798		7298	thymidylate synthetase	Cell Proliferation	hsa00240; hsa01100	GO:0000083, GO:0006231, GO:0006235, GO:0007568, GO:0007623, GO:0015949, GO:0017148, GO:0019088, GO:0019860, GO:0032259, GO:0032570, GO:0033189, GO:0034097, GO:0035999, GO:0045471, GO:0046078, GO:0046683, GO:0048589, GO:0051216, GO:0051384, GO:0051593, GO:0060574, GO:0071897, GO:0097421, GO:0005634, GO:0005730, GO:0005737, GO:0005739, GO:0005743, GO:0005759, GO:0005829, GO:0000166, GO:0000900, GO:…	regulation of transcription involved in G1/S transition of mitotic cell cycle, dTMP biosynthetic process, dTTP biosynthetic process, aging, circadian rhythm, nucleobase-containing small molecule interconversion, negative regulation of translation, immortalization of host cell by virus, uracil metabolic process, methylation, response to progesterone, response to vitamin A, response to cytokine, te…
HLA-C	0.0631078	0.130276	0	1.26858	0.188359	0.391989	0	-1.02141	0.848491	0.928037	+1	1.38587	0.0190878	0.12248	0	-1.09246	0.535558	0.731401	0	1.29574	0.157816	0.502141	0	-1.41554	0.0669072	0.199684		3107	major histocompatibility complex, class I, C	Antigen Presentation; Immune Cell Adhesion and Migration; Interferon Signaling	hsa04144; hsa04145; hsa04514; hsa04612; hsa04650; hsa04940; hsa05166; hsa05168; hsa05169; hsa05203; hsa05320; hsa05330; hsa05332; hsa05416	GO:0002474, GO:0002479, GO:0002480, GO:0050776, GO:0060333, GO:0060337, GO:0000139, GO:0005783, GO:0005794, GO:0005886, GO:0009986, GO:0012507, GO:0030670, GO:0031901, GO:0042612, GO:0055038, GO:0071556, GO:0005515, GO:0042605	antigen processing and presentation of peptide antigen via MHC class I, antigen processing and presentation of exogenous peptide antigen via MHC class I, TAP-dependent, antigen processing and presentation of exogenous peptide antigen via MHC class I, TAP-independent, regulation of immune response, interferon-gamma-mediated signaling pathway, type I interferon signaling pathway, Golgi membrane, en…
DNAJC14	0.0633009	0.130325	0	1.12788	0.110818	0.277708	0	-1.16844	0.133801	0.350431	0	-1.0186	0.729851	0.867262	0	1.14886	0.152306	0.337969	+1	1.31787	0.0197239	0.220107	0	-1.14711	0.0524795	0.170503		85406	DnaJ heat shock protein family (Hsp40) member C14			GO:0015031, GO:0005789, GO:0016020, GO:0016021	protein transport, endoplasmic reticulum membrane, membrane, integral component of membrane
LTB	0.0636822	0.130761	+1	1.95476	0.0116118	0.0573144	0	1.41248	0.255106	0.518288	0	1.42924	0.094454	0.296856	0	1.36769	0.0999612	0.250717	0	1.38392	0.362376	0.6876	0	-1.01187	0.894437	0.947341		4050	lymphotoxin beta	NF-kappaB Signaling	hsa04060; hsa04064; hsa05323	GO:0006955, GO:0007165, GO:0007267, GO:0010467, GO:0010469, GO:0033209, GO:0043588, GO:0045084, GO:0048535, GO:0005575, GO:0005615, GO:0005886, GO:0016021, GO:0005102, GO:0005125, GO:0005164	immune response, signal transduction, cell-cell signaling, gene expression, regulation of signaling receptor activity, tumor necrosis factor-mediated signaling pathway, skin development, positive regulation of interleukin-12 biosynthetic process, lymph node development, cellular_component, extracellular space, plasma membrane, integral component of membrane, signaling receptor binding, cytokine a…
HK1	0.064424	0.131932	0	1.01132	0.972789	0.994751	0	1.05985	0.322756	0.583385	0	-1.12093	0.105406	0.316925	0	1.13362	0.126052	0.29773	0	-1.04798	0.404061	0.707108	+1	1.18801	0.0122145	0.0667031		3098	hexokinase 1	Metabolic Stress; Hypoxia	hsa00010; hsa00051; hsa01100; hsa01200; hsa04066; hsa04910; hsa04930; hsa04973; hsa05230	GO:0002741, GO:0046835, GO:0050718, GO:0051156, GO:0061621, GO:0072655, GO:0072656, GO:0005739, GO:0005741, GO:0005829, GO:0045121, GO:0004396, GO:0005515, GO:0005524, GO:0005536, GO:0042802, GO:0042834	positive regulation of cytokine secretion involved in immune response, carbohydrate phosphorylation, positive regulation of interleukin-1 beta secretion, glucose 6-phosphate metabolic process, canonical glycolysis, establishment of protein localization to mitochondrion, maintenance of protein location in mitochondrion, mitochondrion, mitochondrial outer membrane, cytosol, membrane raft, hexokinas…
MFGE8	0.064806	0.132362	0	-1.11428	0.531183	0.736956	0	1.08855	0.280915	0.544848	0	-1.37734	0.0709836	0.251877	0	1.23608	0.241922	0.446715	0	-1.21295	0.136089	0.478488	+1	1.4993	0.023595	0.101498		4240	milk fat globule-EGF factor 8 protein			GO:0001525, GO:0006910, GO:0006911, GO:0007155, GO:0007338, GO:0043277, GO:0043687, GO:0044267, GO:0050766, GO:0005576, GO:0005615, GO:0005788, GO:0009897, GO:0016020, GO:0019897, GO:0062023, GO:0070062, GO:1903561, GO:0001786, GO:0005178, GO:0005201, GO:0008429	angiogenesis, phagocytosis, recognition, phagocytosis, engulfment, cell adhesion, single fertilization, apoptotic cell clearance, post-translational protein modification, cellular protein metabolic process, positive regulation of phagocytosis, extracellular region, extracellular space, endoplasmic reticulum lumen, external side of plasma membrane, membrane, extrinsic component of plasma membrane,…
SOCS1	0.0650875	0.132586	0	-1.09452	0.392598	0.636422	0	1.2976	0.20842	0.450796	0	1.23744	0.155485	0.41142	-1	-1.35441	0.0136953	0.0671678	0	-1.42026	0.059362	0.34111	0	1.04862	0.991857	0.995736		8651	suppressor of cytokine signaling 1	Antigen Presentation; Interferon Signaling; JAK-STAT Signaling	hsa04120; hsa04380; hsa04630; hsa04910; hsa04917; hsa04930; hsa05145; hsa05206	GO:0001932, GO:0006469, GO:0007259, GO:0010533, GO:0016567, GO:0019221, GO:0035556, GO:0038111, GO:0040008, GO:0042532, GO:0043372, GO:0043377, GO:0043551, GO:0045444, GO:0045591, GO:0046426, GO:0046627, GO:0050707, GO:0060334, GO:0071230, GO:0005654, GO:0005737, GO:0005829, GO:0031410, GO:0036464, GO:0004860, GO:0005159, GO:0005515, GO:0019210, GO:0019901	regulation of protein phosphorylation, negative regulation of protein kinase activity, JAK-STAT cascade, regulation of activation of Janus kinase activity, protein ubiquitination, cytokine-mediated signaling pathway, intracellular signal transduction, interleukin-7-mediated signaling pathway, regulation of growth, negative regulation of tyrosine phosphorylation of STAT protein, positive regulatio…
PRKAA2	0.0660209	0.134132	-1	-1.55695	0.0207696	0.0879728	-1	-1.87569	0.033071	0.154581	0	-1.17362	0.187051	0.450091	0	-1.32662	0.385388	0.595119	0	1.20472	0.489746	0.775169	0	-1.5982	0.16289	0.348664		5563	protein kinase AMP-activated catalytic subunit alpha 2	Autophagy; Metabolic Stress; PI3K-Akt	hsa04068; hsa04150; hsa04151; hsa04152; hsa04211; hsa04213; hsa04910; hsa04920; hsa04921; hsa04922; hsa04931; hsa04932; hsa05410	GO:0006633, GO:0006695, GO:0006853, GO:0007050, GO:0007165, GO:0008610, GO:0010508, GO:0010629, GO:0014850, GO:0016055, GO:0016236, GO:0016239, GO:0016241, GO:0031669, GO:0032007, GO:0034599, GO:0035404, GO:0035690, GO:0042149, GO:0042304, GO:0042593, GO:0042752, GO:0043066, GO:0045821, GO:0048511, GO:0055089, GO:0062028, GO:0070507, GO:0071277, GO:0071333, GO:0071380, GO:0097009, GO:1901796, GO:…	fatty acid biosynthetic process, cholesterol biosynthetic process, carnitine shuttle, cell cycle arrest, signal transduction, lipid biosynthetic process, positive regulation of autophagy, negative regulation of gene expression, response to muscle activity, Wnt signaling pathway, macroautophagy, positive regulation of macroautophagy, regulation of macroautophagy, cellular response to nutrient leve…
MRC1	0.0665693	0.13489	0	-1.31201	0.332241	0.571039	0	1.61025	0.0578148	0.205149	0	-1.08512	0.891194	0.933632	0	-1.20909	0.18786	0.37867	-1	-2.11267	0.00299609	0.100304	0	1.74731	0.109805	0.265881		4360	mannose receptor C-type 1	Antigen Presentation; Myeloid Compartment	hsa04145; hsa05152	GO:0006898, GO:0046718, GO:0071222, GO:0071346, GO:0071353, GO:0005886, GO:0005887, GO:0009986, GO:0010008, GO:0001618, GO:0005515, GO:0005537, GO:0038024	receptor-mediated endocytosis, viral entry into host cell, cellular response to lipopolysaccharide, cellular response to interferon-gamma, cellular response to interleukin-4, plasma membrane, integral component of plasma membrane, cell surface, endosome membrane, virus receptor activity, protein binding, mannose binding, cargo receptor activity
TNFRSF1B	0.0676822	0.136786	0	-1.02396	0.690505	0.828176	0	1.0917	0.627397	0.820196	0	-1.33469	0.0558106	0.223824	0	1.30346	0.130169	0.30558	0	-1.11786	0.448404	0.739339	+1	1.45708	0.021032	0.0936107		7133	TNF receptor superfamily member 1B	NF-kappaB Signaling	hsa04060; hsa04668; hsa04920; hsa05014	GO:0002724, GO:0002739, GO:0003176, GO:0003177, GO:0003332, GO:0006954, GO:0007568, GO:0008630, GO:0010614, GO:0019221, GO:0031641, GO:0031643, GO:0033209, GO:0042129, GO:0043312, GO:0048714, GO:0050779, GO:0051044, GO:0060548, GO:0071222, GO:0071363, GO:0097191, GO:0150077, GO:0150079, GO:1901215, GO:1902339, GO:2001141, GO:0002947, GO:0005576, GO:0005634, GO:0005886, GO:0016020, GO:0016021, GO:…	regulation of T cell cytokine production, regulation of cytokine secretion involved in immune response, aortic valve development, pulmonary valve development, negative regulation of extracellular matrix constituent secretion, inflammatory response, aging, intrinsic apoptotic signaling pathway in response to DNA damage, negative regulation of cardiac muscle hypertrophy, cytokine-mediated signaling…
ITGAV	0.0680642	0.136942	0	-1.26404	0.166054	0.362214	0	1.13272	0.417635	0.677009	0	-1.24682	0.114252	0.329491	0	-1.01382	0.878629	0.939645	0	-1.43181	0.0773788	0.382316	+1	1.4123	0.0147107	0.0740342		3685	integrin subunit alpha V	Antigen Presentation; Immune Cell Adhesion and Migration; Matrix Remodeling and Metastasis; Angiogenesis; PI3K-Akt	hsa04145; hsa04151; hsa04510; hsa04512; hsa04514; hsa04810; hsa04919; hsa05200; hsa05205; hsa05222; hsa05410; hsa05412; hsa05414	GO:0001525, GO:0001570, GO:0002479, GO:0007155, GO:0007160, GO:0007204, GO:0007229, GO:0008284, GO:0010745, GO:0010888, GO:0030198, GO:0030335, GO:0031589, GO:0032369, GO:0033627, GO:0033690, GO:0034113, GO:0034446, GO:0035987, GO:0038027, GO:0038044, GO:0043277, GO:0043312, GO:0045715, GO:0045785, GO:0046718, GO:0048010, GO:0050748, GO:0050764, GO:0050900, GO:0050919, GO:0052066, GO:0070371, GO:…	angiogenesis, vasculogenesis, antigen processing and presentation of exogenous peptide antigen via MHC class I, TAP-dependent, cell adhesion, cell-matrix adhesion, positive regulation of cytosolic calcium ion concentration, integrin-mediated signaling pathway, positive regulation of cell proliferation, negative regulation of macrophage derived foam cell differentiation, negative regulation of lip…
CD45RA	0.0682918	0.136942	0	1.93987	0.141237	0.324635	0	-1.51384	0.340168	0.599769	0	-1.03502	0.572514	0.784249	+1	2.0078	0.0170935	0.0769709	+1	2.93666	0.0224192	0.239761	0	-1.46262	0.482132	0.691325	CD45	5788	protein tyrosine phosphatase receptor type C		hsa04514; hsa04660; hsa04666; hsa05340	GO:0000187, GO:0001779, GO:0001915, GO:0001916, GO:0001960, GO:0002244, GO:0002378, GO:0002925, GO:0006469, GO:0006470, GO:0006933, GO:0007159, GO:0007166, GO:0010332, GO:0010468, GO:0016311, GO:0030183, GO:0030217, GO:0030890, GO:0031668, GO:0031953, GO:0032677, GO:0032760, GO:0034113, GO:0035335, GO:0035584, GO:0042098, GO:0042100, GO:0042102, GO:0042110, GO:0043312, GO:0043410, GO:0044770, GO:…	activation of MAPK activity, natural killer cell differentiation, negative regulation of T cell mediated cytotoxicity, positive regulation of T cell mediated cytotoxicity, negative regulation of cytokine-mediated signaling pathway, hematopoietic progenitor cell differentiation, immunoglobulin biosynthetic process, positive regulation of humoral immune response mediated by circulating immunoglobul…
TNFSF18	0.0682933	0.136942	+1	2.756	0.0271891	0.104678	+1	2.92701	0.0259669	0.130683	0	1.77319	0.151661	0.406928	0	1.55426	0.202624	0.40154	0	-1.06205	0.832332	0.952784	0	1.65071	0.334925	0.546381		8995	TNF superfamily member 18	NF-kappaB Signaling	hsa04060	GO:0002250, GO:0002309, GO:0002687, GO:0007165, GO:0007267, GO:0010469, GO:0033209, GO:0042129, GO:0042531, GO:0043066, GO:0045785, GO:0051092, GO:0005615, GO:0005886, GO:0009986, GO:0016021, GO:0005102, GO:0005125, GO:0005515, GO:0032813, GO:0042802	adaptive immune response, T cell proliferation involved in immune response, positive regulation of leukocyte migration, signal transduction, cell-cell signaling, regulation of signaling receptor activity, tumor necrosis factor-mediated signaling pathway, regulation of T cell proliferation, positive regulation of tyrosine phosphorylation of STAT protein, negative regulation of apoptotic process, p…
NFKB1	0.0685487	0.137097	0	-1.02969	0.864564	0.937625	0	1.19651	0.0501077	0.191005	0	-1.07666	0.535671	0.761009	0	1.04562	0.741694	0.867939	-1	-1.23203	0.0244889	0.241749	+1	1.28823	0.0100916	0.0575598		4790	nuclear factor kappa B subunit 1	Costimulatory Signaling; Cytokine and Chemokine Signaling; Metabolic Stress; Hypoxia; NF-kappaB Signaling; PI3K-Akt; MAPK	hsa04010; hsa04014; hsa04024; hsa04062; hsa04064; hsa04066; hsa04071; hsa04151; hsa04210; hsa04211; hsa04380; hsa04620; hsa04621; hsa04622; hsa04623; hsa04660; hsa04662; hsa04668; hsa04722; hsa04917; hsa04920; hsa04931; hsa04932; hsa04933; hsa05120; hsa05131; hsa05132; hsa05133; hsa05134; hsa05140; hsa05142; hsa05145; hsa05146; hsa05152; hsa05160; hsa05161; hsa05162; hsa05164; hsa05166; hsa05168;…	GO:0000122, GO:0002223, GO:0006366, GO:0006915, GO:0006954, GO:0010629, GO:0010744, GO:0010884, GO:0010956, GO:0010957, GO:0031293, GO:0032269, GO:0032375, GO:0032481, GO:0035994, GO:0038095, GO:0043066, GO:0043312, GO:0045083, GO:0045893, GO:0045944, GO:0050728, GO:0050852, GO:0051092, GO:0051403, GO:0070498, GO:0071222, GO:0071260, GO:0071316, GO:0071347, GO:0071354, GO:0071356, GO:0071359, GO:…	negative regulation of transcription by RNA polymerase II, stimulatory C-type lectin receptor signaling pathway, transcription by RNA polymerase II, apoptotic process, inflammatory response, negative regulation of gene expression, positive regulation of macrophage derived foam cell differentiation, positive regulation of lipid storage, negative regulation of calcidiol 1-monooxygenase activity, ne…
CCL19	0.069122	0.137886	+1	2.53782	0.0388261	0.134063	0	1.00828	0.802698	0.911619	0	1.43181	0.252824	0.530449	0	1.77246	0.0901643	0.241064	+1	2.51697	0.0272114	0.255522	0	-1.42005	0.221649	0.415255		6363	C-C motif chemokine ligand 19	Cytokine and Chemokine Signaling	hsa04060; hsa04062; hsa04064	GO:0001768, GO:0001771, GO:0002407, GO:0002408, GO:0002606, GO:0006874, GO:0006954, GO:0006955, GO:0007154, GO:0007186, GO:0007257, GO:0009615, GO:0010469, GO:0010560, GO:0019221, GO:0031295, GO:0032735, GO:0032760, GO:0034695, GO:0042102, GO:0043123, GO:0043547, GO:0043552, GO:0045627, GO:0045807, GO:0045860, GO:0046330, GO:0048260, GO:0048469, GO:0050718, GO:0050921, GO:0051209, GO:0051897, GO:…	establishment of T cell polarity, immunological synapse formation, dendritic cell chemotaxis, myeloid dendritic cell chemotaxis, positive regulation of dendritic cell antigen processing and presentation, cellular calcium ion homeostasis, inflammatory response, immune response, cell communication, G protein-coupled receptor signaling pathway, activation of JUN kinase activity, response to virus, r…
KIF2C	0.069315	0.137914	0	-2.1874	0.0676963	0.201259	0	-1.99747	0.197756	0.440093	0	1.05962	0.720072	0.860956	-1	-2.31781	0.0267955	0.101516	0	-1.09508	0.75877	0.924322	0	-2.11656	0.0788847	0.219309		11004	kinesin family member 2C	Antigen Presentation; Cell Proliferation		GO:0006890, GO:0007018, GO:0007019, GO:0007080, GO:0019886, GO:0030951, GO:0051301, GO:0051310, GO:0051315, GO:0051983, GO:0000775, GO:0000776, GO:0000777, GO:0005829, GO:0005881, GO:0015630, GO:0016020, GO:0035371, GO:0005515, GO:0005524, GO:0019237, GO:0051010	retrograde vesicle-mediated transport, Golgi to ER, microtubule-based movement, microtubule depolymerization, mitotic metaphase plate congression, antigen processing and presentation of exogenous peptide antigen via MHC class II, establishment or maintenance of microtubule cytoskeleton polarity, cell division, metaphase plate congression, attachment of mitotic spindle microtubules to kinetochore,…
MS4A1	0.0715246	0.141943	0	1.70603	0.105685	0.272164	0	-1.93274	0.081306	0.253464	0	1.04063	0.615768	0.798218	0	1.63942	0.177139	0.362758	+1	3.29732	0.0197239	0.220107	0	-2.01127	0.0964259	0.247493	B-cells	931	membrane spanning 4-domains A1	Lymphoid Compartment	hsa04640	GO:0002115, GO:0006959, GO:0009617, GO:0030183, GO:0042100, GO:0042113, GO:0050853, GO:0051262, GO:1902656, GO:0005615, GO:0005634, GO:0005886, GO:0005887, GO:0009897, GO:0009986, GO:0044853, GO:0070062, GO:0005154, GO:0005515, GO:0019865, GO:0023026	store-operated calcium entry, humoral immune response, response to bacterium, B cell differentiation, B cell proliferation, B cell activation, B cell receptor signaling pathway, protein tetramerization, calcium ion import into cytosol, extracellular space, nucleus, plasma membrane, integral component of plasma membrane, external side of plasma membrane, cell surface, plasma membrane raft, extrace…
LDHB	0.0717477	0.14202	-1	-1.62355	0.0162975	0.0717091	0	-1.35379	0.20842	0.450796	0	-1.32771	0.105406	0.316925	0	-1.22281	0.0999612	0.250717	0	-1.19926	0.425906	0.722352	0	-1.01964	0.736142	0.853659		3945	lactate dehydrogenase B	Metabolic Stress	hsa00010; hsa00270; hsa00620; hsa01100; hsa04922	GO:0005975, GO:0006090, GO:0055114, GO:0005737, GO:0005829, GO:0016020, GO:0045121, GO:0070062, GO:0004459, GO:0005515, GO:0042802	carbohydrate metabolic process, pyruvate metabolic process, oxidation-reduction process, cytoplasm, cytosol, membrane, membrane raft, extracellular exosome, L-lactate dehydrogenase activity, protein binding, identical protein binding
SFXN1	0.0719827	0.14212	0	1.02945	0.758774	0.874634	+1	1.2547	0.0294297	0.14163	0	-1.06009	0.643573	0.823175	0	1.09131	0.269103	0.479651	0	-1.2188	0.195021	0.528754	+1	1.33009	0.00945883	0.0551765		94081	sideroflexin 1			GO:0006730, GO:0006826, GO:0015825, GO:0030218, GO:0042942, GO:0005739, GO:0031305, GO:0015194, GO:0042945	one-carbon metabolic process, iron ion transport, L-serine transport, erythrocyte differentiation, D-serine transport, mitochondrion, integral component of mitochondrial inner membrane, L-serine transmembrane transporter activity, D-serine transmembrane transporter activity
CCL8	0.0722184	0.14222	0	-1.86788	0.118127	0.291531	0	1.08773	0.802698	0.911619	-1	-2.05586	0.0160318	0.112223	0	1.10064	0.691024	0.83795	0	-2.03174	0.253765	0.601229	0	2.23621	0.123529	0.291771		6355	C-C motif chemokine ligand 8	Cytokine and Chemokine Signaling; Myeloid Compartment	hsa04060; hsa04062	GO:0002687, GO:0006468, GO:0006816, GO:0006874, GO:0006887, GO:0006935, GO:0007165, GO:0007267, GO:0009615, GO:0010469, GO:0044828, GO:0070664, GO:0005623, GO:0004672, GO:0005515, GO:0008201, GO:0016004	positive regulation of leukocyte migration, protein phosphorylation, calcium ion transport, cellular calcium ion homeostasis, exocytosis, chemotaxis, signal transduction, cell-cell signaling, response to virus, regulation of signaling receptor activity, negative regulation by host of viral genome replication, negative regulation of leukocyte proliferation, cell, protein kinase activity, protein b…
CLEC5A	0.0727693	0.14294	0	1.19129	0.657235	0.809714	+1	2.6879	0.0179022	0.102871	0	1.58768	0.130262	0.360797	0	-1.33273	0.416024	0.626886	0	-2.25629	0.0541673	0.328416	0	1.69298	0.109805	0.265881		23601	C-type lectin domain containing 5A	Immune Cell Adhesion and Migration; Myeloid Compartment		GO:0002076, GO:0006968, GO:0007165, GO:0030099, GO:0033033, GO:0043066, GO:0043312, GO:0045087, GO:0046718, GO:0050715, GO:0005829, GO:0005886, GO:0005887, GO:0009986, GO:0035579, GO:0070821, GO:0001618, GO:0030246	osteoblast development, cellular defense response, signal transduction, myeloid cell differentiation, negative regulation of myeloid cell apoptotic process, negative regulation of apoptotic process, neutrophil degranulation, innate immune response, viral entry into host cell, positive regulation of cytokine secretion, cytosol, plasma membrane, integral component of plasma membrane, cell surface, …
STAT2	0.0742242	0.145427	0	1.00982	0.972789	0.994751	0	1.0214	0.988277	0.994736	-1	-1.16993	0.0197936	0.123911	0	1.18142	0.0605594	0.17798	0	-1.01147	0.762266	0.924322	0	1.19497	0.152458	0.330683		6773	signal transducer and activator of transcription 2	Cytokine and Chemokine Signaling; Interferon Signaling; JAK-STAT Signaling; Cytotoxicity; Lymphoid Compartment	hsa04062; hsa04380; hsa04630; hsa05160; hsa05161; hsa05162; hsa05164; hsa05168	GO:0001932, GO:0006357, GO:0007259, GO:0016032, GO:0019221, GO:0051607, GO:0060337, GO:0090140, GO:0005654, GO:0005829, GO:0005886, GO:0000981, GO:0003677, GO:0005515, GO:0042802, GO:0044389	regulation of protein phosphorylation, regulation of transcription by RNA polymerase II, JAK-STAT cascade, viral process, cytokine-mediated signaling pathway, defense response to virus, type I interferon signaling pathway, regulation of mitochondrial fission, nucleoplasm, cytosol, plasma membrane, DNA-binding transcription factor activity, RNA polymerase II-specific, DNA binding, protein binding,…
TIGIT	0.0746754	0.145939	-1	-2.29629	0.0288576	0.108392	-1	-1.73976	0.0344379	0.156906	0	-1.40218	0.305242	0.587591	0	-1.63765	0.148798	0.335995	0	-1.31989	0.909717	0.967516	0	-1.24075	0.206306	0.402167		201633	T cell immunoreceptor with Ig and ITIM domains	Costimulatory Signaling; Immune Cell Adhesion and Migration; Lymphoid Compartment	hsa04514	GO:0032695, GO:0032733, GO:0050868, GO:0005886, GO:0009986, GO:0016021, GO:0005102, GO:0005515, GO:0042802	negative regulation of interleukin-12 production, positive regulation of interleukin-10 production, negative regulation of T cell activation, plasma membrane, cell surface, integral component of membrane, signaling receptor binding, protein binding, identical protein binding
SNCA	0.0756036	0.147379	-1	-1.78674	0.0239827	0.0977075	0	-1.89549	0.0868013	0.261082	-1	-1.82909	0.0351743	0.163573	0	1.0237	0.66726	0.828063	0	1.06087	0.471542	0.753293	0	-1.0363	0.740776	0.856453		6622	synuclein alpha		hsa05010; hsa05012	GO:0000122, GO:0001774, GO:0001921, GO:0001933, GO:0001956, GO:0006631, GO:0006638, GO:0006644, GO:0006915, GO:0006919, GO:0007006, GO:0007568, GO:0008344, GO:0010040, GO:0010517, GO:0010642, GO:0014048, GO:0014059, GO:0016079, GO:0016082, GO:0022898, GO:0031115, GO:0031623, GO:0031648, GO:0032026, GO:0032410, GO:0032496, GO:0032769, GO:0033138, GO:0034341, GO:0034599, GO:0035067, GO:0035493, GO:…	negative regulation of transcription by RNA polymerase II, microglial cell activation, positive regulation of receptor recycling, negative regulation of protein phosphorylation, positive regulation of neurotransmitter secretion, fatty acid metabolic process, neutral lipid metabolic process, phospholipid metabolic process, apoptotic process, activation of cysteine-type endopeptidase activity invol…
CLEC7A	0.0758241	0.147436	0	1.26318	0.15907	0.349953	+1	1.52623	0.0432579	0.177173	0	1.02217	0.390025	0.655719	0	1.23579	0.160547	0.34725	0	-1.20824	0.342551	0.671157	+1	1.49313	0.037744	0.141082		64581	C-type lectin domain containing 7A	Immune Cell Adhesion and Migration; Myeloid Compartment	hsa04145; hsa05152	GO:0002221, GO:0006910, GO:0006954, GO:0008037, GO:0009756, GO:0042110, GO:0042832, GO:0045087, GO:0005654, GO:0005737, GO:0005886, GO:0016021, GO:0043231, GO:0005515, GO:0008329, GO:0030246, GO:0042287, GO:0046872	pattern recognition receptor signaling pathway, phagocytosis, recognition, inflammatory response, cell recognition, carbohydrate mediated signaling, T cell activation, defense response to protozoan, innate immune response, nucleoplasm, cytoplasm, plasma membrane, integral component of membrane, intracellular membrane-bounded organelle, protein binding, signaling pattern recognition receptor activ…
KLRB1	0.0760565	0.147515	+1	2.04641	0.0271475	0.104678	0	1.21719	0.802698	0.911619	0	1.3501	0.407324	0.667318	+1	1.51575	0.0320429	0.115294	+1	1.68126	0.0407468	0.295355	0	-1.1092	0.926809	0.959198	Cytotoxic cells	3820	killer cell lectin like receptor B1	Cytotoxicity; Lymphoid Compartment	hsa05144	GO:0007166, GO:0050776, GO:0005886, GO:0016021, GO:0004888, GO:0005515, GO:0030246	cell surface receptor signaling pathway, regulation of immune response, plasma membrane, integral component of membrane, transmembrane signaling receptor activity, protein binding, carbohydrate binding
RORC	0.0793742	0.153563	0	2.18877	0.427738	0.668896	+1	3.42671	0.0356048	0.161269	0	2.48137	0.0512366	0.213255	0	-1.13368	0.214601	0.411997	0	-1.56559	0.0994539	0.427818	0	1.38098	0.51492	0.715683		6097	RAR related orphan receptor C		hsa05321	GO:0000122, GO:0006367, GO:0006805, GO:0010906, GO:0019218, GO:0019221, GO:0030522, GO:0032922, GO:0036315, GO:0042753, GO:0043401, GO:0045598, GO:0045893, GO:0060612, GO:0060850, GO:0072539, GO:0005634, GO:0005654, GO:0016604, GO:0000978, GO:0000981, GO:0001227, GO:0003700, GO:0003707, GO:0004879, GO:0005515, GO:0008142, GO:0008270, GO:0098531	negative regulation of transcription by RNA polymerase II, transcription initiation from RNA polymerase II promoter, xenobiotic metabolic process, regulation of glucose metabolic process, regulation of steroid metabolic process, cytokine-mediated signaling pathway, intracellular receptor signaling pathway, circadian regulation of gene expression, cellular response to sterol, positive regulation o…
IRF4	0.0797532	0.15391	0	1.4776	0.0959727	0.253948	0	-1.21745	0.322756	0.583385	0	-1.23613	0.305242	0.587591	+1	1.8265	0.0165246	0.0748467	0	1.7989	0.107804	0.441537	0	1.01534	0.675389	0.825476		3662	interferon regulatory factor 4	Interferon Signaling; Cytotoxicity; Lymphoid Compartment		GO:0019221, GO:0034122, GO:0042110, GO:0042832, GO:0043011, GO:0043388, GO:0043966, GO:0043967, GO:0045082, GO:0045086, GO:0045368, GO:0045404, GO:0045622, GO:0045893, GO:0045944, GO:0060333, GO:0060337, GO:0072540, GO:0120162, GO:0000788, GO:0005634, GO:0005654, GO:0005829, GO:0016020, GO:0000978, GO:0000981, GO:0001228, GO:0003700, GO:0005515, GO:0008134, GO:0043565	cytokine-mediated signaling pathway, negative regulation of toll-like receptor signaling pathway, T cell activation, defense response to protozoan, myeloid dendritic cell differentiation, positive regulation of DNA binding, histone H3 acetylation, histone H4 acetylation, positive regulation of interleukin-10 biosynthetic process, positive regulation of interleukin-2 biosynthetic process, positive…
MGMT	0.0813335	0.156567	0	-1.00914	0.577027	0.764735	0	-1.14766	0.337538	0.597481	0	1.19806	0.130262	0.360797	-1	-1.20901	0.0444379	0.14198	0	1.13727	0.649816	0.871705	-1	-1.37498	0.0499225	0.16498		4255	O-6-methylguanine-DNA methyltransferase	DNA Damage Repair		GO:0006266, GO:0006306, GO:0006307, GO:0034599, GO:0043066, GO:0043281, GO:0045471, GO:0051593, GO:0060644, GO:0071407, GO:0071479, GO:2000781, GO:0005654, GO:0016020, GO:0003677, GO:0005509, GO:0008168, GO:0009008	DNA ligation, DNA methylation, DNA dealkylation involved in DNA repair, cellular response to oxidative stress, negative regulation of apoptotic process, regulation of cysteine-type endopeptidase activity involved in apoptotic process, response to ethanol, response to folic acid, mammary gland epithelial cell differentiation, cellular response to organic cyclic compound, cellular response to ioniz…
PTPN11	0.0818686	0.157204	0	-1.10671	0.15907	0.349953	0	-1.18175	0.0925836	0.273139	-1	-1.17695	0.0205217	0.124561	0	1.06347	0.235435	0.438946	0	1.0678	0.471542	0.753293	0	-1.00408	0.894437	0.947341		5781	protein tyrosine phosphatase non-receptor type 11	Costimulatory Signaling; Immune Cell Adhesion and Migration; Interferon Signaling; JAK-STAT Signaling; MAPK		GO:0000077, GO:0000187, GO:0006641, GO:0007173, GO:0007229, GO:0007411, GO:0007420, GO:0007507, GO:0008543, GO:0009755, GO:0019221, GO:0021697, GO:0030168, GO:0030220, GO:0031295, GO:0032528, GO:0032728, GO:0032755, GO:0032760, GO:0033277, GO:0033628, GO:0033629, GO:0035264, GO:0035265, GO:0035335, GO:0035855, GO:0036302, GO:0038127, GO:0042445, GO:0042593, GO:0043254, GO:0045931, GO:0046326, GO:…	DNA damage checkpoint, activation of MAPK activity, triglyceride metabolic process, epidermal growth factor receptor signaling pathway, integrin-mediated signaling pathway, axon guidance, brain development, heart development, fibroblast growth factor receptor signaling pathway, hormone-mediated signaling pathway, cytokine-mediated signaling pathway, cerebellar cortex formation, platelet activatio…
SERPINH1	0.0836371	0.1602	-1	-1.29962	0.0211363	0.0879728	0	1.0702	0.848491	0.928037	0	1.03708	0.829787	0.912766	-1	-1.34781	0.0462346	0.145904	-1	-1.39085	0.0176512	0.220107	0	1.03194	0.910605	0.951379		871	serpin family H member 1	Matrix Remodeling and Metastasis; Angiogenesis		GO:0003433, GO:0006986, GO:0032964, GO:0051604, GO:0005615, GO:0005783, GO:0005788, GO:0005793, GO:0045121, GO:0062023, GO:0003723, GO:0005518, GO:0051082	chondrocyte development involved in endochondral bone morphogenesis, response to unfolded protein, collagen biosynthetic process, protein maturation, extracellular space, endoplasmic reticulum, endoplasmic reticulum lumen, endoplasmic reticulum-Golgi intermediate compartment, membrane raft, collagen-containing extracellular matrix, RNA binding, collagen binding, unfolded protein binding
NFKBIE	0.0842835	0.161038	-1	-1.39664	0.0366312	0.129982	0	-1.10012	0.546233	0.76892	0	1.0217	0.901502	0.93805	-1	-1.42695	0.0165246	0.0748467	0	-1.26953	0.169588	0.50418	0	-1.124	0.430745	0.640296		4794	NFKB inhibitor epsilon	NF-kappaB Signaling	hsa04660; hsa04662; hsa04722; hsa04920; hsa05169	GO:0042942, GO:0042994, GO:0001650, GO:0005634, GO:0005737, GO:0005794, GO:0005829, GO:0048471, GO:0005515	D-serine transport, cytoplasmic sequestering of transcription factor, fibrillar center, nucleus, cytoplasm, Golgi apparatus, cytosol, perinuclear region of cytoplasm, protein binding
SPIB	0.0855856	0.163121	0	1.018	0.738944	0.86248	0	-2.903	0.0526876	0.195586	0	1.22748	0.652954	0.826932	0	-1.20577	0.890327	0.945342	+1	2.95525	0.0499448	0.312234	-1	-3.56337	0.0106722	0.0604233	B-cells	6689	Spi-B transcription factor			GO:0045944, GO:0005737, GO:0000980, GO:0000981, GO:0001228	positive regulation of transcription by RNA polymerase II, cytoplasm, RNA polymerase II distal enhancer sequence-specific DNA binding, DNA-binding transcription factor activity, RNA polymerase II-specific, DNA-binding transcription activator activity, RNA polymerase II-specific
POLR2A	0.0871589	0.16571	0	-1.0785	0.431742	0.668896	-1	-1.21641	0.0465801	0.183932	-1	-1.18919	0.0301699	0.153846	0	1.10264	0.210695	0.409956	0	1.12787	0.238071	0.58567	0	-1.02289	0.814365	0.895801		5430	RNA polymerase II subunit A	DNA Damage Repair		GO:0000398, GO:0001172, GO:0006283, GO:0006351, GO:0006353, GO:0006355, GO:0006366, GO:0006367, GO:0006368, GO:0006370, GO:0008543, GO:0016070, GO:0033120, GO:0035019, GO:0042795, GO:0050434, GO:0060964, GO:0000974, GO:0005634, GO:0005654, GO:0005665, GO:0005737, GO:0003677, GO:0003723, GO:0003899, GO:0003968, GO:0005515, GO:0008022, GO:0031625, GO:0046872, GO:1990841	mRNA splicing, via spliceosome, transcription, RNA-templated, transcription-coupled nucleotide-excision repair, transcription, DNA-templated, DNA-templated transcription, termination, regulation of transcription, DNA-templated, transcription by RNA polymerase II, transcription initiation from RNA polymerase II promoter, transcription elongation from RNA polymerase II promoter, 7-methylguanosine m…
BTLA	0.0887355	0.168291	0	-1.51276	0.2071	0.416363	-1	-3.6965	0.0153095	0.092096	0	-1.27222	0.494745	0.732604	0	-1.18907	0.699609	0.839639	0	2.44355	0.112131	0.444775	-1	-2.90555	0.0446298	0.155077		151888	B and T lymphocyte associated	Costimulatory Signaling		GO:0002250, GO:0002768, GO:0031295, GO:0005886, GO:0005887, GO:0005515, GO:0038023	adaptive immune response, immune response-regulating cell surface receptor signaling pathway, T cell costimulation, plasma membrane, integral component of plasma membrane, protein binding, signaling receptor activity
FGF9	0.0896822	0.169669	0	-1.76907	0.135963	0.318211	0	-1.24046	0.930857	0.9796	0	1.52392	0.280353	0.565192	-1	-2.69593	0.015514	0.0732869	0	-1.42615	0.173158	0.512813	0	-1.89035	0.293195	0.500577		2254	fibroblast growth factor 9	PI3K-Akt; MAPK	hsa04010; hsa04014; hsa04015; hsa04151; hsa04810; hsa05200; hsa05218	GO:0000122, GO:0000165, GO:0001525, GO:0001649, GO:0001654, GO:0002053, GO:0002062, GO:0006606, GO:0007165, GO:0007267, GO:0008284, GO:0008543, GO:0008584, GO:0010469, GO:0010628, GO:0021762, GO:0030178, GO:0030238, GO:0030326, GO:0030949, GO:0032927, GO:0042472, GO:0043410, GO:0045880, GO:0048505, GO:0048566, GO:0048706, GO:0050679, GO:0051781, GO:0051897, GO:0060045, GO:0060484, GO:0090263, GO:…	negative regulation of transcription by RNA polymerase II, MAPK cascade, angiogenesis, osteoblast differentiation, eye development, positive regulation of mesenchymal cell proliferation, chondrocyte differentiation, protein import into nucleus, signal transduction, cell-cell signaling, positive regulation of cell proliferation, fibroblast growth factor receptor signaling pathway, male gonad devel…
IHH	0.0909046	0.17156	0	-1.83898	0.0747783	0.214049	0	-1.94249	0.0900402	0.26977	0	1.19348	0.88692	0.932963	0	-2.19479	0.0528401	0.162099	0	1.05629	0.983122	1	0	-2.31833	0.0989013	0.252662		3549	Indian hedgehog signaling molecule	Hedgehog Signaling	hsa04340	GO:0001501, GO:0001569, GO:0001649, GO:0001701, GO:0001947, GO:0002053, GO:0003382, GO:0003406, GO:0003413, GO:0006029, GO:0007224, GO:0007267, GO:0009612, GO:0009880, GO:0016539, GO:0030704, GO:0031016, GO:0032355, GO:0032967, GO:0033085, GO:0033088, GO:0033089, GO:0035264, GO:0035988, GO:0040008, GO:0042733, GO:0043066, GO:0045453, GO:0045880, GO:0045944, GO:0046638, GO:0046639, GO:0048074, GO:…	skeletal system development, branching involved in blood vessel morphogenesis, osteoblast differentiation, in utero embryonic development, heart looping, positive regulation of mesenchymal cell proliferation, epithelial cell morphogenesis, retinal pigment epithelium development, chondrocyte differentiation involved in endochondral bone morphogenesis, proteoglycan metabolic process, smoothened sig…
PDK1	0.0915126	0.172285	0	1.09824	0.343817	0.581844	0	-1.07197	0.627397	0.820196	-1	-1.27782	0.0281741	0.147579	0	1.40335	0.0519879	0.160123	0	1.17728	0.471542	0.753293	0	1.19203	0.395507	0.606654		5163	pyruvate dehydrogenase kinase 1	Metabolic Stress; Hypoxia	hsa04066; hsa05230	GO:0006006, GO:0006468, GO:0008283, GO:0008631, GO:0010510, GO:0010906, GO:0097411, GO:0005634, GO:0005730, GO:0005739, GO:0005759, GO:0005967, GO:0004672, GO:0004740, GO:0005515, GO:0005524	glucose metabolic process, protein phosphorylation, cell proliferation, intrinsic apoptotic signaling pathway in response to oxidative stress, regulation of acetyl-CoA biosynthetic process from pyruvate, regulation of glucose metabolic process, hypoxia-inducible factor-1alpha signaling pathway, nucleus, nucleolus, mitochondrion, mitochondrial matrix, mitochondrial pyruvate dehydrogenase complex, …
CCND3	0.0934567	0.175168	0	-1.09105	0.516314	0.726804	-1	-1.61123	0.0179022	0.102871	0	1.10183	0.870635	0.927168	0	-1.20215	0.578862	0.759324	0	1.47677	0.0994539	0.427818	-1	-1.7753	0.0222824	0.0980426		896	cyclin D3	JAK-STAT Signaling; Cell Proliferation; Wnt Signaling; PI3K-Akt	hsa04110; hsa04115; hsa04151; hsa04310; hsa04390; hsa04510; hsa04630; hsa05162; hsa05166; hsa05203	GO:0000122, GO:0001934, GO:0006468, GO:0007165, GO:0042098, GO:0045737, GO:0046626, GO:0051301, GO:0000307, GO:0005654, GO:0016020, GO:0004693, GO:0005515, GO:0019901	negative regulation of transcription by RNA polymerase II, positive regulation of protein phosphorylation, protein phosphorylation, signal transduction, T cell proliferation, positive regulation of cyclin-dependent protein serine/threonine kinase activity, regulation of insulin receptor signaling pathway, cell division, cyclin-dependent protein kinase holoenzyme complex, nucleoplasm, membrane, cy…
FANCA	0.0934985	0.175168	0	-1.22071	0.516314	0.726804	-1	-1.78171	0.0212207	0.117554	0	-1.09605	0.829787	0.912766	0	-1.11374	0.578862	0.759324	0	1.45957	0.136089	0.478488	-1	-1.62557	0.0166073	0.0799228		2175	FA complementation group A	DNA Damage Repair	hsa03460	GO:0006281, GO:0007140, GO:0008584, GO:0008585, GO:0036297, GO:0042127, GO:0045589, GO:0050727, GO:0051090, GO:0065003, GO:2000348, GO:0005634, GO:0005654, GO:0005737, GO:0043240, GO:0005515	DNA repair, male meiotic nuclear division, male gonad development, female gonad development, interstrand cross-link repair, regulation of cell proliferation, regulation of regulatory T cell differentiation, regulation of inflammatory response, regulation of DNA-binding transcription factor activity, protein-containing complex assembly, regulation of CD40 signaling pathway, nucleus, nucleoplasm, c…
MB21D1	0.0945246	0.17666	0	-1.02545	0.531183	0.736956	0	-1.04944	0.546233	0.76892	-1	-1.25741	0.0228456	0.132264	0	1.2262	0.0605594	0.17798	0	1.0234	0.448404	0.739339	0	1.19816	0.467692	0.673127		115004	cyclic GMP-AMP synthase		hsa04623	GO:0002218, GO:0002230, GO:0002637, GO:0006281, GO:0006974, GO:0008340, GO:0010753, GO:0016032, GO:0032481, GO:0038001, GO:0043950, GO:0045087, GO:0050863, GO:0051607, GO:0071360, GO:2000042, GO:2000774, GO:0005634, GO:0005829, GO:0005886, GO:0035861, GO:0003677, GO:0003682, GO:0003690, GO:0005515, GO:0005524, GO:0005525, GO:0005546, GO:0046872, GO:0061501	activation of innate immune response, positive regulation of defense response to virus by host, regulation of immunoglobulin production, DNA repair, cellular response to DNA damage stimulus, determination of adult lifespan, positive regulation of cGMP-mediated signaling, viral process, positive regulation of type I interferon production, paracrine signaling, positive regulation of cAMP-mediated s…
TDO2	0.0956327	0.178298	0	1.17772	0.516314	0.726804	0	1.54613	0.322756	0.583385	0	-1.17611	0.184192	0.444603	+1	1.38512	0.0322455	0.115484	0	-1.31281	0.70526	0.897603	0	1.81841	0.0769875	0.21599		6999	tryptophan 2,3-dioxygenase		hsa01100	GO:0006569, GO:0019441, GO:0051289, GO:0055114, GO:1904842, GO:0005829, GO:0004833, GO:0005515, GO:0016597, GO:0019825, GO:0020037, GO:0042802, GO:0046872	tryptophan catabolic process, tryptophan catabolic process to kynurenine, protein homotetramerization, oxidation-reduction process, response to nitroglycerin, cytosol, tryptophan 2,3-dioxygenase activity, protein binding, amino acid binding, oxygen binding, heme binding, identical protein binding, metal ion binding
HDAC4	0.0967662	0.179976	0	-1.12345	0.332241	0.571039	0	1.07755	0.434867	0.688987	0	-1.15535	0.0797333	0.275312	0	1.02839	0.589934	0.769914	0	-1.21057	0.136089	0.478488	+1	1.24494	0.0295162	0.116798		9759	histone deacetylase 4	Epigenetic Regulation; Notch Signaling	hsa05034; hsa05169; hsa05203; hsa05206	GO:0000122, GO:0001501, GO:0002076, GO:0006338, GO:0006476, GO:0006954, GO:0007399, GO:0008284, GO:0008285, GO:0010592, GO:0010832, GO:0010882, GO:0014894, GO:0014898, GO:0014911, GO:0016575, GO:0016925, GO:0030183, GO:0033235, GO:0034983, GO:0040029, GO:0042113, GO:0042493, GO:0043393, GO:0043433, GO:0043525, GO:0045668, GO:0045820, GO:0045892, GO:0045893, GO:0045944, GO:0048661, GO:0048742, GO:…	negative regulation of transcription by RNA polymerase II, skeletal system development, osteoblast development, chromatin remodeling, protein deacetylation, inflammatory response, nervous system development, positive regulation of cell proliferation, negative regulation of cell proliferation, positive regulation of lamellipodium assembly, negative regulation of myotube differentiation, regulation…
[truncated: 356 more rows]
